# Supplementary material for: Rapid acquisition of ionomic and morphological data from plant seeds through fast X-ray fluorescence microscopy and computer vision
Source: Plant Phenomics. 2025 Nov 13;7(4):100138. doi: 10.1016/j.plaphe.2025.100138 (PMC13109303; doi:10.1016/j.plaphe.2025.100138)
Supplement: Multimedia component 2 [file mmc2.xlsx]

## Sheet: 1
Data S1.	A. thaliana Seed Numbering (Ecotype ID and Accession ID).
Position No.	Row No.	Ecotype ID (from XFM)	Ecotype ID	Accession ID
1	1	9620	9620	Basta-2
2	1	6984	6984	Zdr-1
3	1	9507	9507	Coa-0
4	1	9599	9599	Viñ-0
5	1	9652	9652	Fondi-1
6	1	6424	6424	ZdrI 1-23
7	1	8377	8377	Santa Clara
8	1	6413	6413	Ull3-4
9	1	1552	1552	Sku-30
10	1	8234	8234	Gul1-2
11	1	9737	9737	Ulies-1
12	1	9395	9395	Hal 1
13	1	630	630	LI-OF-065
14	1	8301	8301	Gu-0
15	1	7517	7517	Vår2-6
16	1	9434	9434	Öde 2
17	1	9940	9940	Toufl-1
18	1	9914	9914	IST-29
19	1	9581	9581	Sdv-3
20	1	9540	9540	Elb-0
21	1	8298	8298	Got-22
22	1	9859	9859	Lro-0
23	1	9085	9085	CS75426
24	1	7344	7344	Sg-1
25	1	4900	4900	UKSW06-302
26	1	9963	9963	Lago-1
27	1	772	772	Neo-6
28	1	9865	9865	Mdc-0
29	1	6109	6109	T510
30	1	108	108	LDV-18
31	1	7092	7092	Com-1
32	1	8324	8324	Ler-1
33	1	7308	7308	Po-0
34	1	9979	9979	Voeran-1
35	1	9774	9774	Alt-1
36	1	9648	9648	Bisig-1
37	1	8268	8268	Bor-4
38	1	9783	9783	Tü-PK-7
39	1	9684	9684	Castelfed-2-200
40	1	5353	5353	UKNW06-003
41	1	9891	9891	Sal-0
42	1	9529	9529	Cap-1
43	1	9596	9596	Ver-5
44	1	992	992	Ale-Stenar-44-4
45	1	9924	9924	PLY-20
46	1	8410	8410	Zdr-6
47	1	9829	9829	Bur-0A
48	1	9682	9682	Castelfed-1-198
49	1	8240	8240	Kulturen-1
50	1	7248	7248	Mv-0
51	1	9510	9510	Rei-0
52	1	9643	9643	Sever-1
53	1	8264	8264	Bla-1
54	1	9769	9769	HE1
55	1	1954	1954	MNF-Jac-12
56	1	9964	9964	Mammo-1
57	1	9095	9095	CS75436
58	1	9670	9670	Mitterberg-2-186
59	1	8378	8378	Sap-0
60	1	9851	9851	Hue-3
61	1	7075	7075	Cit-0
62	1	9582	9582	Ses-0
63	1	9932	9932	NOZ-6
64	1	9579	9579	San-10
65	1	7296	7296	Petergof
66	1	8338	8338	Mr-0
67	1	9114	9114	CS75455
68	1	9729	9729	Stiav-2
69	1	9980	9980	Angel-1
70	1	5964	5964	DraIV 5-28
71	2	9740	9740	Mandr-1
72	2	6997	6997	Appt-1
73	2	9649	9649	Bivio-1
74	2	9470	9470	Tur 4
75	2	9442	9442	Sim 1
76	2	9825	9825	Boa-0
77	2	9748	9748	Zagub-1
78	2	8335	8335	Lund
79	2	9607	9607	Panik-1
80	2	9879	9879	Per-0
81	2	6134	6134	T810
82	2	88	88	CYR
83	2	8319	8319	Kondara
84	2	7330	7330	Sapporo-0
85	2	8362	8362	Pu2-7
86	2	9935	9935	BAU-15
87	2	6076	6076	Rev-2
88	2	8358	8358	Pna-10
89	2	5907	5907	DraIV 2-9
90	2	9822	9822	Aul-0
91	2	6138	6138	T860
92	2	7413	7413	Wil-2
93	2	9965	9965	Mammo-2
94	2	9854	9854	Laf-1
95	2	10002	10002	TueWa1-2
96	2	6169	6169	TÅD 01
97	2	9802	9802	Kus3-1
98	2	7519	7519	ÖMö2-3
99	2	6231	6231	TNY 04
100	2	6243	6243	Tottarp-2
101	2	10019	10019	KZ10
102	2	5950	5950	DraIV 5-12
103	2	6258	6258	TV-10
104	2	6069	6069	Nyl-7
105	2	8278	8278	Co
106	2	6115	6115	T580
107	2	9573	9573	Rds-0
108	2	1066	1066	Brösarp-34-145
109	2	9996	9996	Nie1-2
110	2	9131	9131	CS75472
111	2	5726	5726	UKID19
112	2	5253	5253	UKSE06-500
113	2	9999	9999	TueSB30-3
114	2	9578	9578	Sac-0
115	2	9369	9369	EkS 2
116	2	6220	6220	TGR 01
117	2	7207	7207	Kyoto
118	2	991	991	Ale-Stenar-41-1
119	2	1925	1925	MNF-Che-2
120	2	9913	9913	CON-7
121	2	9701	9701	Ivano-1
122	2	7165	7165	Hn-0
123	2	5921	5921	DraIV 3-7
124	2	9699	9699	Kolar-1
125	2	9609	9609	Adam-1
126	2	9641	9641	Rakit-2
127	2	9728	9728	Stiav-1
128	2	7068	7068	Cerv-1
129	2	9527	9527	Cad-0
130	2	9834	9834	Cho-0
131	2	8295	8295	Ga-0
132	2	9844	9844	Esn-2
133	2	9111	9111	CS75452
134	2	9950	9950	Vie-0
135	2	9592	9592	Vae-2
136	2	9691	9691	Castelfed-3-207
137	2	9078	9078	CS75419
138	2	6113	6113	T550
139	2	9930	9930	LEC-25
140	2	7107	7107	Durh-1
141	2	9990	9990	Lag2.2
142	2	1137	1137	Gårdby-22-213
143	2	9636	9636	Noveg-1
144	2	6153	6153	TAA 03
145	2	8308	8308	HR-10
146	3	9695	9695	Castelfed-4-211
147	3	9821	9821	Aru-0
148	3	9804	9804	Obe1-15
149	3	9768	9768	Rü4-16
150	3	9711	9711	Dolna-1-39
151	3	6039	6039	Hovdala-2
152	3	8302	8302	Gy-0
153	3	9697	9697	Dolen-1
154	3	9781	9781	Kus2-2
155	3	7372	7372	Tscha-1
156	3	9690	9690	Castelfed-3-206
157	3	6118	6118	T610
158	3	6445	6445	ZdrI 2-21
159	3	6034	6034	Hov1-7
160	3	7280	7280	Old-1
161	3	7036	7036	Bu-0
162	3	6968	6968	Tamm-2
163	3	9850	9850	Hec-0
164	3	9808	9808	Tü-B2-3
165	3	9544	9544	Gua-1
166	3	7346	7346	Ste-0
167	3	9921	9921	FOR-23
168	3	9545	9545	Her-12
169	3	7209	7209	La-0
170	3	9383	9383	Fri 3
171	3	9747	9747	Zabar-1
172	3	9775	9775	Berg-1
173	3	7337	7337	Si-0
174	3	9771	9771	Pfn-N2.2-6
175	3	8394	8394	Tsu-1
176	3	6125	6125	T710
177	3	9757	9757	Staro-1
178	3	9615	9615	Parti-1
179	3	8342	8342	Mz-0
180	3	8370	8370	Rmx-A02
181	3	6994	6994	Ann-1
182	3	9623	9623	Chaba-1
183	3	6145	6145	T930
184	3	8244	8244	PHW-34
185	3	9595	9595	Vdt-0
186	3	801	801	KYC-33
187	3	6242	6242	Tomegap-2
188	3	7404	7404	Wc-1
189	3	8273	8273	C24
190	3	7158	7158	CS28326
191	3	6013	6013	Eden-9
192	3	7268	7268	Np-0
193	3	9960	9960	Kidr-1
194	3	8341	8341	Mt-0
195	3	10001	10001	TueV13
196	3	6025	6025	Gro-3
197	3	9853	9853	Lac-0
198	3	9714	9714	Grivo-1
199	3	9972	9972	Bozen-1.2
200	3	9386	9386	Grön 12
201	3	8372	8372	RRs-10
202	3	7058	7058	Bur-0B
203	3	9660	9660	Sarno-1
204	3	6268	6268	TV-22
205	3	9875	9875	Ovi-1
206	3	9943	9943	Cdm-0
207	3	9405	9405	HolA1 2
208	3	7347	7347	Stw-0
209	3	9780	9780	Fell2-4
210	3	6136	6136	T840
211	3	9739	9739	Toc-1
212	3	8253	8253	An-1
213	3	9687	9687	Castelfed-2-203
214	3	9708	9708	Kardz-1
215	3	9408	9408	Kal 1
216	4	9706	9706	Dospa-1
217	4	10005	10005	Copac-1
218	4	9772	9772	Höf-1
219	4	5535	5535	UKNW06-354
220	4	9997	9997	Rue3-1-31
221	4	7333	7333	Sei-0
222	4	9842	9842	Ele-0
223	4	7177	7177	Jm-0
224	4	8306	8306	Hov4-1
225	4	6198	6198	TDr-13
226	4	9824	9824	Bes-5
227	4	8347	8347	Nok-3
228	4	9734	9734	Bela-3
229	4	9591	9591	Vad-0
230	4	9363	9363	EdJ 2
231	4	8291	8291	Est-1
232	4	7148	7148	Gifu-2
233	4	9125	9125	CS75466
234	4	9603	9603	Vpe-3
235	4	10026	10026	Bg-5
236	4	5835	5835	Bil-3
237	4	6965	6965	Spr1-6
238	4	10013	10013	Lerik1-3
239	4	8366	8366	Rd-0
240	4	6197	6197	TDr-11
241	4	6981	6981	Ws-2
242	4	9416	9416	Kru 3
243	4	9536	9536	Cor-0
244	4	6127	6127	T730
245	4	8247	8247	San-2
246	4	10025	10025	Bsch-2
247	4	6171	6171	TÅD 03
248	4	7202	7202	Kb-0
249	4	7350	7350	Tac-0
250	4	7416	7416	Yo-0
251	4	6108	6108	T480
252	4	9677	9677	Mitterberg-4-193
253	4	9683	9683	Castelfed-1-199
254	4	6132	6132	T790
255	4	9797	9797	Ha-HBT2-10
256	4	9590	9590	Trs-0
257	4	9981	9981	Angit-1
258	4	9805	9805	Pfn-10
259	4	9949	9949	Qui-0
260	4	5470	5470	UKNW06-212
261	4	9530	9530	Car-1
262	4	9733	9733	Bela-2
263	4	9894	9894	Sen-0
264	4	9954	9954	Leb-3
265	4	6210	6210	TEDEN 03
266	4	9710	9710	Zerev-1-35
267	4	9868	9868	Moe-0
268	4	6201	6201	TDr-16
269	4	9901	9901	Urd-1
270	4	8277	8277	CIBC-5
271	4	7342	7342	Su-0
272	4	9546	9546	Hom-4
273	4	7460	7460	Da(1)-12
274	4	8423	8423	Hov2-1
275	4	9606	9606	Aitba-1
276	4	6284	6284	TV-38
277	4	9571	9571	Pro-0B
278	4	6104	6104	T1160
279	4	9674	9674	Mitterberg-4-190
280	4	9985	9985	Slavi-1
281	4	9640	9640	Rakit-1
282	5	7258	7258	Nw-0
283	5	9968	9968	Timpo-1
284	5	9951	9951	Kly-1
285	5	5720	5720	UKID13
286	5	9105	9105	CS75446
287	5	6094	6094	T1040
288	5	8373	8373	RRS-7
289	5	9823	9823	Bae-0
290	5	765	765	Sus-1
291	5	7061	7061	Cal-0A
292	5	9119	9119	CS75460
293	5	6142	6142	T900
294	5	5874	5874	DraII-6
295	5	9104	9104	CS75445
296	5	8345	8345	NFA-10
297	5	6040	6040	Kni-1
298	5	9831	9831	Cas-0
299	5	9983	9983	Ciste-1
300	5	7161	7161	Gd-1
301	5	6046	6046	Löv-5
302	5	9102	9102	CS75443
303	5	9873	9873	Ndc-0
304	5	8309	8309	HR-5
305	5	9767	9767	Had-1b
306	5	6097	6097	T1070
307	5	9926	9926	TRE-1
308	5	9703	9703	Melni-1
309	5	10020	10020	Jl-2
310	5	7130	7130	Et-0
311	5	9610	9610	Lesno-4
312	5	1367	1367	Ham-13-241
313	5	9539	9539	Deh-1
314	5	9523	9523	Ben-0
315	5	9567	9567	Pal-0
316	5	7516	7516	Vår2-1
317	5	7003	7003	Bs-1
318	5	9827	9827	Bos-0
319	5	9564	9564	Nog-17
320	5	9928	9928	BEZ-9
321	5	6992	6992	Ang-0B
322	5	9557	9557	Moa-0
323	5	6024	6024	Fly2-2
324	5	9892	9892	Sam-0
325	5	9404	9404	HolA1 1
326	5	9520	9520	Ara-4
327	5	9867	9867	Mie-1
328	5	6129	6129	T750
329	5	5165	5165	UKSE06-362
330	5	7717	7717	KNO1.37
331	5			Col-0
332	5	7250	7250	Me-0
333	5	4884	4884	UKSW06-285
334	5	8284	8284	DraII-1
335	5	9693	9693	Castelfed-3-209
336	5	9635	9635	Nosov-1
337	5	9885	9885	Prd-0
338	5	9624	9624	Chaba-2
339	5	9902	9902	Usa-0
340	5	9826	9826	Bor-0
341	5	9880	9880	Pib-1
342	6	8237	8237	Kävlinge-1
343	6	8242	8242	Lillö-1
344	6	7143	7143	Gel-1
345	6	7430	7430	Nc-1
346	6	7125	7125	Er-0
347	6	9953	9953	Koz-2
348	6	9792	9792	Lu4-2
349	6	870	870	MIC-31
350	6	10017	10017	Petro-1
351	6	9856	9856	Lch-0
352	6	9611	9611	Lesno-1
353	6	9812	9812	Tü-W1
354	6	9600	9600	Vis-0
355	6	9832	9832	Cat-0
356	6	8325	8325	Lip-0
357	6	7355	7355	Tiv-1
358	6	8249	8249	Vimmerby
359	6	6216	6216	TFÄ 06
360	6	8393	8393	Ts-5
361	6	9576	9576	Rev-0
362	6	9905	9905	Ven-0
363	6	9394	9394	Hag 2
364	6	9761	9761	Bik-1
365	6	9969	9969	Valsi-1
366	6	9522	9522	Bea-0
367	6	9453	9453	Ste 2
368	6	8384	8384	Sq-1
369	6	9975	9975	Castelfed-4-213
370	6	6030	6030	Grön-5
371	6	7169	7169	Hh-0
372	6	6071	6071	Omn-5
373	6	9689	9689	Castelfed-3-205
374	6	9956	9956	Stepn-1
375	6	6086	6086	Sr:3
376	6	6975	6975	Uod-1
377	6	9654	9654	Liri-1
378	6	5748	5748	UKID43
379	6	8275	8275	Cen-0
380	6	6964	6964	Spr1-2
381	6	9751	9751	Ruma-1-25
382	6	5818	5818	UKID114
383	6	5784	5784	UKID79
384	6	9944	9944	Don-0
385	6	9515	9515	Ala-0
386	6	8420	8420	Kelsterbach-4
387	6	8346	8346	NFA-8
388	6	7255	7255	Mh-0
389	6	1318	1318	Ängsö-80-432
390	6	6909	6909	Col-0
391	6	9096	9096	CS75437
392	6	5831	5831	App1-14
393	6	8312	8312	Is-0
394	6	8363	8363	Pu2-8
395	6	9803	9803	Müh-2
396	6	9626	9626	Kolyv-3
397	6	9770	9770	KBG2-13
398	6	6019	6019	Fjä1-2
399	6	10016	10016	Del-10
400	6	9876	9876	Pad-0
401	6	9786	9786	Ha-P-13
402	6	5993	5993	DraIV 6-22
403	6	9380	9380	FlyA 3
404	6	9848	9848	Glo-1
405	6	6149	6149	T970
406	6	7917	7917	PNA3.10
407	6	8371	8371	Rmx-A180
408	7	9989	9989	Bak-7
409	7	9584	9584	Stp-0
410	7	9644	9644	Zupan-1
411	7	9558	9558	Moc-11
412	7	9838	9838	Cot-0
413	7	9526	9526	Cab-3
414	7	6390	6390	UduI 3-36
415	7	10010	10010	Sij-4
416	7	768	768	Zal-1
417	7	6203	6203	TDr-18
418	7	10004	10004	Bolin-1
419	7	9955	9955	Stepn-2
420	7	9671	9671	Mitterberg-3-187
421	7	9113	9113	CS75454
422	7	7306	7306	Pog-0
423	7	139	139	LDV-46
424	7	9560	9560	Mot-0
425	7	6100	6100	T1110
426	7	9849	9849	Gud-3
427	7	6744	6744	CS28181
428	7	7411	7411	Wl-0
429	7	2171	2171	Paw-26
430	7	9570	9570	Pob-0
431	7	6042	6042	Lom1-1
432	7	6217	6217	TFÄ 07
433	7	6967	6967	Sq-8
434	7	6163	6163	TAA 14
435	7	10012	10012	Istisu-1
436	7	7109	7109	Ema-1
437	7	9343	9343	Dja 1
438	7	9513	9513	Adc-5
439	7	7167	7167	Hi-0
440	7	8430	8430	Lisse
441	7	7000	7000	Aa-0
442	7	8380	8380	Sf-1
443	7	8339	8339	Mrk-0
444	7	9390	9390	Had 1
445	7	9542	9542	Fun-0
446	7	9339	9339	Böt 1
447	7	9845	9845	Evs-0
448	7	6184	6184	TBÖ 01
449	7	7419	7419	Db-1
450	7	9506	9506	Alo-0
451	7	9412	9412	Kor 3
452	7	5829	5829	Ale1-2
453	7	9872	9872	Nag-0
454	7	7008	7008	Benk-1
455	7	9120	9120	CS75461
456	7	7106	7106	Dr-0
457	7	7111	7111	Edi-0
458	7	9647	9647	Basen-1
459	7	8303	8303	H55
460	7	9550	9550	Iso-4
461	7	9675	9675	Mitterberg-4-191
462	7	9663	9663	Teano-1
463	7	9952	9952	Kly-4
464	7	9533	9533	Cem-0
465	7	9925	9925	RUM-20
466	7	9716	9716	Leska-1-44
467	7	9978	9978	Vezzano-2.2
468	7	7147	7147	Gie-0
469	7	9794	9794	Tü-B1-2
470	7	9933	9933	VED-10
471	7	9525	9525	Bis-0
472	7	9534	9534	Cmo-3
473	7	159	159	MAR2-3
474	7	8239	8239	Köln
475	7	9864	9864	Mat-0
476	7	9535	9535	Coc-1
477	7	9800	9800	Ha-SB
478	7	6070	6070	Omn-1
479	7	6252	6252	TV-4
480	7	5890	5890	DraIV 1-8
481	7	8236	8236	HSm
482	8	9574	9574	Rel-0
483	8	6396	6396	UduI 4-9
484	8	8343	8343	Na-1
485	8	9897	9897	Smt-1
486	8	7383	7383	Van-0
487	8	350	350	TOU-A1-88
488	8	9668	9668	Mitterberg-2-184
489	8	6114	6114	T570
490	8	9503	9503	11C1
491	8	8353	8353	Pa-1
492	8	6150	6150	T980
493	8	9512	9512	Vid-1
494	8	8337	8337	Mir-0
495	8	7098	7098	CS28208
496	8	9632	9632	Lebja-2
497	8	7164	7164	Hau-0
498	8	9617	9617	Karag-1
499	8	10021	10021	Hl-0
500	8	8241	8241	Liarum
501	8	9704	9704	Melni-2
502	8	6194	6194	TDr-8
503	8	4826	4826	UKSW06-226
504	8	9388	9388	Grön 14
505	8	9818	9818	Aln-30
506	8	9554	9554	Lso-0
507	8	9852	9852	Ini-0
508	8	9923	9923	PLO-1
509	8	8426	8426	Ull1-1
510	8	9598	9598	Vim-0
511	8	9298	9298	CS75639
512	8	5867	5867	Dra2-1
513	8	7305	7305	Pt-0
514	8	9518	9518	Alm-0
515	8	6106	6106	T460
516	8	6288	6288	Udu-12
517	8	9883	9883	Piq-0
518	8	9752	9752	Brest-1
519	8	10007	10007	Koch-1
520	8	7518	7518	ÖMö2-1
521	8	9312	9312	CS75653
522	8	9680	9680	Castelfed-1-196
523	8	7378	7378	Uk-1
524	8	9121	9121	CS75462
525	8	9625	9625	Kolyv-2
526	8	1061	1061	Brösarp-11-135
527	8	7025	7025	Bl-1
528	8	9678	9678	Mitterberg-4-194
529	8	7223	7223	Li-2:1
530	8	9882	9882	Pil-0
531	8	9436	9436	Puk 1
532	8	6023	6023	Fly2-1
533	8	9551	9551	Jim-1
534	8	7384	7384	Ven-1
535	8	7182	7182	Ka-0
536	8	9974	9974	Castelfed-4-212
537	8	9730	9730	Bela-1
538	8	9662	9662	Stilo-1
539	8	9806	9806	Rü-2
540	8	6041	6041	Lis-3
541	8	9594	9594	Vdm-0
542	8	9896	9896	Slc-3
543	8	9938	9938	WAV-8
544	8	6098	6098	T1080
545	8	6043	6043	Löv-1
546	8	9796	9796	Bach2-1
547	8	9352	9352	Död 2
548	8	5893	5893	DraIV 1-11
549	8	766	766	Dja-1
550	8	8307	8307	Hovdala-6
551	8	7120	7120	En-D
552	8	7002	7002	Baa-1
553	8	9587	9587	Tdc-0
554	9	8375	8375	Rubeznhoe-1
555	9	7356	7356	Tol-0
556	9	9707	9707	Podvi-1
557	9	4931	4931	UKSW06-333
558	9	9614	9614	Kurga-3
559	9	7471	7471	Rld-1
560	9	5772	5772	UKID67
561	9	9070	9070	CS75411
562	9	9976	9976	Rovero-1
563	9	9787	9787	HI-4
564	9	9630	9630	K-oze-3
565	9	5779	5779	UKID74
566	9	6105	6105	T450
567	9	9702	9702	Kolar-2
568	9	9887	9887	Pun-0
569	9	6255	6255	TV-7
570	9	8227	8227	THÖ 03
571	9	9899	9899	Tau-0
572	9	9779	9779	Bai-10
573	9	7252	7252	Mc-0
574	9	9762	9762	Etna-2
575	9	8256	8256	Bå1-2
576	9	9452	9452	Spro 3
577	9	9746	9746	Malii-1
578	9	8584	8584	328ME059
579	9	9103	9103	CS75444
580	9	8333	8333	Lp2-6
581	9	9381	9381	Fri 1
582	9	9537	9537	Cum-1
583	9	9100	9100	CS75441
584	9	6974	6974	Ull2-5
585	9	9628	9628	Kolyv-6
586	9	9549	9549	Hum-2
587	9	9524	9524	Ber-0
588	9	9569	9569	Pds-1
589	9	6128	6128	T740
590	9	7263	7263	Nz-1
591	9	9931	9931	MOU2-25
592	9	7298	7298	Pi-0
593	9	8222	8222	Lis-2
594	9	6990	6990	Amel-1
595	9	9433	9433	Nyl 13
596	9	5778	5778	UKID73
597	9	7282	7282	Or-0
598	9	9841	9841	Ees-0
599	9	4807	4807	UKSW06-207
600	9	9672	9672	Mitterberg-3-188
601	9	9455	9455	Ste 4
602	9	6192	6192	TDr-5
603	9	9562	9562	Mur-0
604	9	9608	9608	Karag-2
605	9	9907	9907	ENC-2-1
606	9	9664	9664	Mitterberg-1-179
607	9	9700	9700	Dolna-1-10
608	9	9871	9871	Nac-0
609	9	9837	9837	Con-0
610	9	9084	9084	CS75425
611	9	6202	6202	TDr-17
612	9	7418	7418	Zu-1
613	9	7343	7343	Sp-0
614	9	9124	9124	CS75465
615	9	9075	9075	CS75416
616	9	9749	9749	Knjas-1
617	9	6235	6235	TOM 01
618	9	9958	9958	Shigu-1
619	9	7307	7307	CS28645
620	9	2317	2317	Ste-40
621	9	9356	9356	Eden 17
622	9	9810	9810	Tü-KS-7
623	9	9604	9604	Yan-1
624	9	6154	6154	TAA 04
625	9	9793	9793	Rü-N2
626	10	9633	9633	Lebja-4
627	10	5276	5276	UKSE06-533
628	10	6131	6131	T780
629	10	9621	9621	Basta-3
630	10	9790	9790	Gn2-3
631	10	6986	6986	Abd-0
632	10	9541	9541	Fue-2
633	10	9543	9543	Gra-0
634	10	9836	9836	Cod-0
635	10	9967	9967	Moran-1
636	10	9830	9830	Bus-0
637	10	10014	10014	Xan-1
638	10	8243	8243	PHW-2
639	10	5577	5577	UKNW06-403
640	10	9583	9583	Sne-0
641	10	9903	9903	Val-0
642	10	7028	7028	Bch-1
643	10	9321	9321	Ådal 1
644	10	8332	8332	Lp2-2
645	10	9618	9618	Kurga-2
646	10	7213	7213	Ler-0
647	10	7231	7231	Li-7
648	10	9817	9817	Ace-0
649	10	6900	6900	Bil-5
650	10	9669	9669	Mitterberg-2-185
651	10	4958	4958	UKSW06-360
652	10	9659	9659	Pigna-1
653	10	9696	9696	Castelfed-4-214
654	10	7273	7273	No-0
655	10	9066	9066	CS75407
656	10	6174	6174	TÅD 06
657	10	9134	9134	CS75475
658	10	6011	6011	Eden-6
659	10	9069	9069	CS75410
660	10	9743	9743	Furni-1
661	10	9676	9676	Mitterberg-4-192
662	10	7117	7117	El-0
663	10	9427	9427	Näs 2
664	10	9724	9724	Leska-1-78
665	10	1853	1853	MNF-Pot-21
666	10	9719	9719	Koren-1
667	10	5757	5757	UKID52
668	10	7349	7349	Ta-0
669	10	7320	7320	Rou-0
670	10	9816	9816	Tü-WH
671	10	8364	8364	Ra-0
672	10	9073	9073	CS75414
673	10	9977	9977	Vezzano-2.1
674	10	1872	1872	MNF-Pot-75
675	10	6925	6925	Kas-1
676	10	9559	9559	Mon-5
677	10	8367	8367	Ren-1
678	10	9519	9519	Ang-0A
679	10	9760	9760	Baz-0
680	10	9681	9681	Castelfed-1-197
681	10	8326	8326	Lis-1
682	10	9742	9742	Teiu-1
683	10	9870	9870	Moz-0
684	10	7064	7064	Cnt-1
685	10	6099	6099	T1090
686	10	7071	7071	Chat-1
687	10	9984	9984	Ciste-2
688	10	10000	10000	Tuescha9
689	10	6092	6092	T1020
690	10	10008	10008	Sij-1
691	10	9715	9715	Krepo-1
692	10	6122	6122	T670
693	10	9391	9391	Had 2
694	10	7322	7322	Rsch-4
695	11	5865	5865	Dra1-4
696	11	6173	6173	TÅD 05
697	11	9753	9753	Ruma-1-27
698	11	9866	9866	Mdd-0
699	11	9735	9735	Bela-4
700	11	9694	9694	Castelfed-4-210
701	11	9673	9673	Mitterberg-3-189
702	11	5349	5349	UKSE06-639
703	11	9758	9758	Altai-5
704	11	6680	6680	Anholt-1
705	11	8391	8391	Tamm-27
706	11	8259	8259	Bå5-1
707	11	9828	9828	Bra-0
708	11	9353	9353	Död 3
709	11	7010	7010	Be-0
710	11	6111	6111	T530
711	11	9090	9090	CS75431
712	11	9919	9919	BRE-14
713	11	10022	10022	Uk-3
714	11	8311	8311	In-0
715	11	9929	9929	ISS-20
716	11	8328	8328	LL-0
717	11	9991	9991	Vash-1
718	11	9563	9563	Nav-0
719	11	9098	9098	CS75439
720	11	8238	8238	Kent
721	11	9784	9784	Erg2-6
722	11	9936	9936	LCL-16
723	11	8258	8258	Bå4-1
724	11	8322	8322	Kz-9
725	11	9657	9657	Melic-1
726	11	9717	9717	Kardz-2
727	11	10011	10011	Yeg-1
728	11	9777	9777	Gn-1
729	11	6124	6124	T690
730	11	7353	7353	Tha-1
731	11	9785	9785	Ha-HBT1-2
732	11	7077	7077	Co-1
733	11	7133	7133	Fr-2
734	11	8285	8285	DraIII-1
735	11	9521	9521	Bar-1
736	11	9627	9627	Kolyv-5
737	11	7166	7166	Hey-1
738	11	9776	9776	Fell3-7
739	11	424	424	Draha2
740	11	8317	8317	Knox-10
741	11	9532	9532	Cdo-0
742	11	6979	6979	Wei-0
743	11	9656	9656	Marti-1
744	11	9741	9741	Orast-1
745	11	2278	2278	SLSP-35
746	11	7276	7276	Ob-0
747	11	5830	5830	App1-12
748	11	7351	7351	Ty-0
749	11	9727	9727	Olympia-2
750	11	7217	7217	Lm-2
751	11	7203	7203	Krot-0
752	11	6917	6917	Fäb-2
753	11	7382	7382	Utrecht
754	11	9514	9514	Adm-0
755	11	9918	9918	SAUL-24
756	11	8422	8422	Fjä1-1
757	11	6238	6238	TOM 04
758	11	9915	9915	MAR-4-16
759	11	6009	6009	Eden-1
760	11	8269	8269	Br-0
761	11	9987	9987	Lecho-1
762	11	9586	9586	Tam-0
763	11	9791	9791	Häs-1
764	11	8379	8379	Se-0
765	11	9750	9750	Sukov-1
766	11	9809	9809	Tü-KB-6
767	11	9653	9653	Giffo-1
768	12	9314	9314	CS75655
769	12	6038	6038	Hov3-5
770	12	7377	7377	Tul-0
771	12	6963	6963	Sorbo
772	12	9658	9658	Nicas-1
773	12	7218	7218	Le-0
774	12	9094	9094	CS75435
775	12	265	265	PYL-6
776	12	9646	9646	Aiell-1
777	12	7063	7063	Can-0
778	12	8336	8336	Lz-0
779	12	9782	9782	Lu3-30
780	12	9577	9577	Ria-0
781	12	8289	8289	Ei-2
782	12	5768	5768	UKID63
783	12	8421	8421	Buckhorn Pass
784	12	7192	7192	Kil-0
785	12	6137	6137	T850
786	12	6188	6188	TDr-1
787	12	9798	9798	Ha-P2-1
788	12	6064	6064	Nyl-2
789	12	9528	9528	Cal-0B
790	12	9934	9934	QUI-8
791	12	1435	1435	Röd-17-319
792	12	8359	8359	Pna-17
793	12	9655	9655	Marce-1
794	12	9450	9450	Spro 1
795	12	6088	6088	Stu1-1
796	12	9860	9860	Lum-0
797	12	8472	8472	LP3413.41
798	12	9679	9679	Castelfed-1-195
799	12	6035	6035	Hov1-10
800	12	1890	1890	MNF-Riv-21
801	12	9917	9917	RAD-21
802	12	9115	9115	CS75456
803	12	8266	8266	Boo2-1
804	12	7244	7244	Mnz-0
805	12	10018	10018	Dobra-1
806	12	9813	9813	BI-4
807	12	8334	8334	Lu-1
808	12	9622	9622	Bijisk-4
809	12	9726	9726	Faneronemi-3
810	12	9565	9565	Orb-10
811	12	9799	9799	Hart-2
812	12	8429	8429	N13
813	12	6021	6021	Fjä2-4
814	12	9548	9548	Hoy-0
815	12	9437	9437	Puk 2
816	12	8354	8354	Per-1
817	12	9667	9667	Mitterberg-1-183
818	12	9720	9720	Malak-1
819	12	9890	9890	Rib-1
820	12	9718	9718	Smolj-1
821	12	9884	9884	Pos-1
822	12	9858	9858	Loz-0
823	12	9531	9531	Cdc-3
824	12	9994	9994	Ey15-2
825	12	9766	9766	Westkar-4
826	12	430	430	Gr-1
827	12	9843	9843	Elp-0
828	12	8351	8351	Ost-0
829	12	9904	9904	Vas-0
830	12	9863	9863	Man-0
831	12	6913	6913	Eden-2
832	12	9819	9819	Amu-0
833	12	9572	9572	Pue-0
834	12	6140	6140	T880
835	12	9082	9082	CS75423
836	12	10006	10006	Kastel-1
837	12	7199	7199	Kl-5
838	12	7067	7067	Ct-1
839	13	9945	9945	Leo-1
840	13	9801	9801	Ha-SP2
841	13	7163	7163	Ha-0
842	13	5104	5104	UKSE06-252
843	13	9698	9698	Goced-1
844	13	9744	9744	Iasi-1
845	13	9665	9665	Mitterberg-1-180
846	13	5800	5800	UKID96
847	13	403	403	Zdarec3
848	13	7126	7126	Es-0
849	13	8251	8251	Ag-0
850	13	9555	9555	2001-03-01
851	13	8360	8360	Pro-0A
852	13	9736	9736	Teiu-2
853	13	9908	9908	ESP-1-11
854	13	9705	9705	Choto-1
855	13	9738	9738	Bran-1
856	13	7947	7947	PNA3.40
857	13	8132	8132	RMX3.22
858	13	7427	7427	Ko-2
859	13	5210	5210	UKSE06-432
860	13	7072	7072	Chi-0
861	13	9869	9869	Moj-0
862	13	997	997	Ale-Stenar-56-14
863	13	6973	6973	Ull2-3
864	13	6166	6166	TAA 17
865	13	410	410	Doubravnik7
866	13	9713	9713	Stara-1
867	13	8419	8419	Wil-1
868	13	9089	9089	CS75430
869	13	7417	7417	Zu-0
870	13	9754	9754	Sredn-1
871	13	9846	9846	Ezc-2
872	13	9998	9998	Star-8
873	13	6193	6193	TDr-7
874	13	9407	9407	HolA2 2
875	13	6085	6085	Sparta-1
876	13	6209	6209	TEDEN 02
877	13	7119	7119	En-2
878	13	7477	7477	WAR
879	13	9091	9091	CS75432
880	13	7373	7373	Tsu-0
881	13	9988	9988	Bak-2
882	13	8316	8316	Kin-0
883	13	9893	9893	Sca-0
884	13	9995	9995	HKT2.4
885	13	9063	9063	CS75404
886	13	7186	7186	Kn-0
887	13	10009	10009	Sij-2
888	13	8376	8376	Sanna-2
889	13	8231	8231	Brö1-6
890	13	9773	9773	Obn-1
891	13	1363	1363	Ham-7-233
892	13	9712	9712	Dolna-1-40
893	13	9986	9986	Jablo-1
894	13	9916	9916	MOL-1
895	13	6434	6434	ZdrI 2-9
896	13	8368	8368	Ren-11
897	13	9631	9631	Lebja-1
898	13	5837	5837	Bor-1
899	13	9561	9561	Mun-0
900	13	9820	9820	Are-0
901	13	9601	9601	Voz-0
902	13	6151	6151	T990
903	13	7123	7123	Ep-0
904	13	9970	9970	Altenb-2
905	13	9057	9057	Vinslöv
906	13	9906	9906	Mah-6
907	13	7162	7162	Hs-0
908	13	9962	9962	Galdo-1
909	13	9634	9634	Masl-1
910	13	9613	9613	Balan-1
911	14	7314	7314	Ragl-1
912	14	6126	6126	T720
913	14	5236	5236	UKSE06-470
914	14	9413	9413	Kor 4
915	14	9128	9128	CS75469
916	14	9992	9992	Dog-4
917	14	5832	5832	App1-16
918	14	770	770	Kyr-1
919	14	9061	9061	CS75402
920	14	9323	9323	Ådal 3
921	14	9650	9650	Corig-1
922	14	9795	9795	Wank-2
923	14	7013	7013	Bd-0
924	14	9616	9616	Krazo-1
925	14	7138	7138	Fi-0
926	14	8399	8399	Uod-7
927	14	9982	9982	Apost-1
928	14	6180	6180	TÄL 07
929	14	9661	9661	Cimin-1
930	14	9081	9081	CS75422
931	14	9948	9948	Pra-6
932	14	9336	9336	Bön 1
933	14	9642	9642	Rakit-3
934	14	8386	8386	Sr:5
935	14	9612	9612	Lesno-2
936	14	6172	6172	TÅD 04
937	14	7458	7458	Ber
938	14	9862	9862	Mad-0
939	14	2016	2016	MNF-Pin-39
940	14	9732	9732	Halca-1
941	14	7160	7160	Gre-0
942	14	9589	9589	Tor-1
943	14	10015	10015	Sha
944	14	9815	9815	Ha-HBT3-11
945	14	6221	6221	TGR 02
946	14	7288	7288	Oy-0
947	14	6240	6240	TOM 06
948	14	8077	8077	PT2.21
949	14	9508	9508	Mos-1
950	14	9941	9941	Fei-0
951	14	9814	9814	Fell1-10
952	14	9966	9966	Monte-1
953	14	10003	10003	WalhaesB4
954	14	8276	8276	CIBC-17
955	14	6073	6073	ÖMö1-7
956	14	763	763	Kar-1
957	14	9920	9920	DIR-9
958	14	9709	9709	Zerev-1-34
959	14	8283	8283	Dra3-1
960	14	9099	9099	CS75440
961	14	9454	9454	Ste 3
962	14	8230	8230	Algutsrum
963	14	6148	6148	T960
964	14	8340	8340	Ms-0
965	14	9639	9639	Panke-1
966	14	7424	7424	Jl-3
967	14	9409	9409	Kia 1
968	14	100000	100000	Wil-1 Dean
969	14	9971	9971	Bozen-1.1
970	14	9789	9789	Obh-13
971	14	9855	9855	Lam-0
972	14	7394	7394	Wa-1
973	14	9778	9778	Bach-7
974	14	9811	9811	Tü-NK-12
975	14	1074	1074	Brösarp-61-162
976	14	9556	9556	Men-2
977	14	6112	6112	T540
978	14	9602	9602	Vpa-1
979	14	9332	9332	Bar 1
980	14	9399	9399	Ham 1
981	15	9045	9045	RMXF413.15
982	15	6296	6296	UduI 1-11
983	15	9619	9619	Basta-1
984	15	9759	9759	Anz-0
985	15	5811	5811	UKID107
986	15	9106	9106	CS75447
987	15	9580	9580	Scm-0
988	15	9538	9538	Cur-4
989	15	9645	9645	Gradi-1
990	15	9881	9881	Pie-0
991	15	9593	9593	Vaz-0
992	15	9067	9067	CS75408
993	15	8428	8428	Uod-2
994	15	9451	9451	Spro 2
995	15	7287	7287	Ove-0
996	15	9993	9993	Nemrut-1
997	15	5644	5644	UKNW06-481
998	15	8365	8365	Rak-2
999	15	8424	8424	Kas-2
1000	15	9058	9058	Västervik
1001	15	9575	9575	Ren-6
1002	15	9745	9745	Sij 1/96
1003	15	6074	6074	Ör-1
1004	15	7387	7387	Vind-1
1005	15	9476	9476	VårA 1
1006	15	9133	9133	CS75474
1007	15	9731	9731	Stiav-3
1008	15	6177	6177	TÄL 03
1009	15	9597	9597	Vig-1
1010	15	7026	7026	Boot-1
1011	15	9927	9927	ARR-17
1012	15	9553	9553	Ldd-0
1013	15	9547	9547	Hor-0
1014	15	6918	6918	Fäb-4
1015	15	9516	9516	Ali-1
1016	15	9939	9939	Aitba-2
1017	15	6218	6218	TFÄ 08
1018	15	2202	2202	Pent-23
1019	15	8369	8369	Rev-1
1020	15	9942	9942	Agu-1
1021	15	9839	9839	Coy-0
1022	15	9392	9392	Had 3
1023	15	351	351	TOU-A1-89
1024	15	8235	8235	Hod
1025	15	9685	9685	Castelfed-2-201
1026	15	7236	7236	Litva
1027	15	8261	8261	Bg-2
1028	15	428	428	Borky1
1029	15	9895	9895	Sfb-6
1030	15	6102	6102	T1130
1031	15	7332	7332	Seattle-0
1032	15	5822	5822	UKID116
1033	15	9911	9911	ARGE-1-15
1034	15	7103	7103	Dra-0
1035	15	9688	9688	Castelfed-2-204
1036	15	9692	9692	Castelfed-3-208
1037	15	1158	1158	Aledal-6-49
1038	15	10023	10023	Strand-1
1039	15	6989	6989	Alst-1
1040	15	9725	9725	Epidauros-1
1041	15	9637	9637	Noveg-2
1042	15	8281	8281	Cvi-0
1043	15	9857	9857	Leg-0
1044	15	6987	6987	Ak-1
1045	15	6241	6241	TOM 07
1046	15	9886	9886	Pru-0
1047	15	6008	6008	Duk
1048	15	8357	8357	Pla-0
1049	15	9909	9909	GEN-8
1050	15	7208	7208	Lan-0
1051	15	6982	6982	Wt-5
1052	15	9755	9755	Vajug-1
1053	15	1062	1062	Brösarp-15-138
1054	15	9638	9638	Noveg-3
1055	15	7415	7415	Wu-0
1056	15	6901	6901	Bil-7
1057	15	8318	8318	Knox-18
1058	15	5741	5741	UKID36
1059	16	9371	9371	FäL 1
1060	16	9888	9888	Pva-1
1061	16	9517	9517	All-0
1062	16	7062	7062	Ca-0
1063	16	9874	9874	Oja-0
1064	16	7206	7206	Kro-0
1065	16	7181	7181	Je-0
1066	16	9922	9922	MIL-2
1067	16	6133	6133	T800
1068	16	1002	1002	Ale-Stenar-64-24
1069	16	8321	8321	KZ13
1070	16	1585	1585	Hen-16-268
1071	16	6090	6090	T1000
1072	16	5856	5856	Dör-10
1073	16	7102	7102	Do-0
1074	16	9721	9721	Schip-1
1075	16	9878	9878	Pee-0
1076	16	9946	9946	Mer-6
1077	16	9788	9788	KBG1-14
1078	16	9937	9937	CATS-6
1079	16	6970	6970	Ts-1
1080	16	9064	9064	CS75405
1081	16	6016	6016	Eds-1
1082	16	9723	9723	Slavi-2
1083	16	7396	7396	Ws-0
1084	16	9961	9961	Krazo-2
1085	16	9552	9552	Lab-7
1086	16	8290	8290	En-1
1087	16	9840	9840	Dar-0
1088	16	6195	6195	TDr-9
1089	16	9666	9666	Mitterberg-1-182
1090	16	9402	9402	Hel 3
1091	16	9421	9421	Lan 1
1092	16	6107	6107	T470
1093	16	5023	5023	UKSE06-118
1094	16	9629	9629	K-oze-1
1095	16	8299	8299	Got-7
1096	16	1829	1829	Mdn-1
1097	16	8387	8387	St-0
1098	16	4779	4779	UKSW06-179
1099	16	8233	8233	Dem-4
1100	16	6012	6012	Eden-7
1101	16	932	932	CHA-41
1102	16	9947	9947	Ped-0
1103	16	8297	8297	Ge-0
1104	16	1254	1254	Tos-82-387
1105	16	7328	7328	Sf-2
1106	16	9509	9509	Reg-0
1107	16	7096	7096	Di-G
1108	16	9382	9382	Fri 2
1109	16	9588	9588	Tol-7
1110	16	9959	9959	Shigu-2
1111	16	9910	9910	BRI-2
1112	16	6191	6191	TDr-4
1113	16	6189	6189	TDr-2
1114	16	9835	9835	Cir-0
1115	16	9877	9877	Pdl-0
1116	16	9847	9847	Fel-2
1117	16	9566	9566	Oso-0
1118	16	7094	7094	Da-0
1119	16	7319	7319	Rome-1
1120	16	1257	1257	Tos-95-393
1121	16	7127	7127	Est
1122	16	9957	9957	Borsk-2
1123	16	8246	8246	NC-6
1124	16	9833	9833	Cha-0
1125	16	7375	7375	Tu-0
1126	16	9130	9130	CS75471
1127	16	6276	6276	TV-30
1128	16	9511	9511	Vav-0
1129	16	9807	9807	Schl-7
1130	16	7031	7031	Bsch-0
1131	16	9686	9686	Castelfed-2-202
1132	16	6244	6244	TRÄ 01
1133	16	9568	9568	Pan-0
1134	16	6020	6020	Fjä1-5
1135	17	915	915	LIN S-5
1136	17	9898	9898	Som-0
1137	17			Fab-2
1138	17	9605	9605	Zar-0
1139	17	1317	1317	Ängsö-74-430
1140	17	7316	7316	Rhen-1
1141	17	9481	9481	Yst 1
1142	17	6036	6036	Hov3-2
1143	17	9764	9764	Qar-8a
1144	17	9079	9079	CS75420
1145	17	9973	9973	Mitterberg-1-181
1146	17	5984	5984	DraIV 6-13
1147	17	7014	7014	Ba-1
1148	17	7354	7354	Ting-1
1149	17	9585	9585	Svi-0
1150	17	5151	5151	UKSE06-325
1151	17	6237	6237	TOM 03
1152	17	1063	1063	Brösarp-21-140
1153	17	8361	8361	Pu2-23
1154	17	9861	9861	Mac-0
1155	17	9722	9722	Groch-1
1156	17	9900	9900	Tri-0
1157	17	10024	10024	Tnz-1
1158	17	9889	9889	Ras-0
1159	17	5506	5506	UKNW06-281
1160	17	5486	5486	UKNW06-233
1161	17	2276	2276	SLSP-31
1162	17	9756	9756	Staro-2
1163	17	9651	9651	Filet-1

## Sheet: 2
Data S2. Elemental traits through μ-XRF and automated image analysis
Sample	tg_ecotypeid_1001_Genomes_xls	As(mg/kg)_mean	As(mg/kg)_std	As_low_content_enrichment	As_medium_content_enrichment	As_high_content_enrichment	Ca(mg/kg)_mean	Ca(mg/kg)_std	Ca_low_content_enrichment	Ca_medium_content_enrichment	Ca_high_content_enrichment	Cl(mg/kg)_mean	Cl(mg/kg)_std	Cl_low_content_enrichment	Cl_medium_content_enrichment	Cl_high_content_enrichment	Cr(mg/kg)_mean	Cr(mg/kg)_std	Cr_low_content_enrichment	Cr_medium_content_enrichment	Cr_high_content_enrichment	Cu(mg/kg)_mean	Cu(mg/kg)_std	Cu_low_content_enrichment	Cu_medium_content_enrichment	Cu_high_content_enrichment	Fe(mg/kg)_mean	Fe(mg/kg)_std	Fe_low_content_enrichment	Fe_medium_content_enrichment	Fe_high_content_enrichment	K(mg/kg)_mean	K(mg/kg)_std	K_low_content_enrichment	K_medium_content_enrichment	K_high_content_enrichment	Mn(mg/kg)_mean	Mn(mg/kg)_std	Mn_low_content_enrichment	Mn_medium_content_enrichment	Mn_high_content_enrichment	Ni(mg/kg)_mean	Ni(mg/kg)_std	Ni_low_content_enrichment	Ni_medium_content_enrichment	Ni_high_content_enrichment	P(mg/kg)_mean	P(mg/kg)_std	P_low_content_enrichment
1	9620	2.17063	1.38085	0.712175	0.0563066	0.231518	2671.24	211.489	0.56022	0.350891	0.0888885	-273.356	27.9119	0.584563	0.0951427	0.320294	8.99101	1.29632	0.255936	0.743296	0.000767733	-0.176081	0.215265	0.73032	0.21974	0.0499401	139.737	7.76859	0.997828	0.000280878	0.00189124	7566.11	81.6676	0.372182	0.548798	0.0790203	21.6931	1.50943	0.581754	0.341341	0.0769044	-0.17622	0.246026	0.730657	0.215152	0.0541907	-4955.07	287.954	0.330144
2	6984	1.23831	1.34246	0.747353	0.202203	0.0504439	3689.41	253.22	0.340677	0.0434068	0.615916	-338.194	27.8533	0.599573	0.0859421	0.314485	13.9042	2.60428	0.998471	0.000295955	0.00123315	1.96579	0.241322	0.707876	0.0564288	0.235695	161.105	16.3084	0.998668	0.000312397	0.0010194	7645.31	86.2213	0.520848	0.0925847	0.386567	53.2629	2.19635	0.549852	0.376324	0.0738244	-0.0449936	0.256908	0.739872	0.0497863	0.210342	-5307.19	293.893	0.321161
3	9507	1.08833	1.26103	0.728094	0.217876	0.0540293	4332.26	231.88	0.531208	0.39199	0.0768026	-439.428	25.8447	0.324489	0.0931174	0.582393	7.10216	1.11543	0.738095	0.000650665	0.261254	2.31606	0.231721	0.261664	0.066151	0.672185	131.343	6.87611	0.00207249	0.000265086	0.997662	5585.58	61.8175	0.406955	0.106492	0.486553	25.6343	1.52432	0.362011	0.0900087	0.547981	-0.401888	0.239624	0.717009	0.226142	0.0568489	-5257.43	282.445	0.549788
4	9599	1.45342	1.33525	0.744385	0.205591	0.0500238	2060	203.726	0.256653	0.0799256	0.663421	-655.527	24.0745	0.056082	0.68337	0.260548	38.3051	5.1019	0.995629	0.000389459	0.00398113	4.44601	0.262555	0.270111	0.0599334	0.669955	314.214	30.1737	0.995456	0.000432732	0.00411095	2773.9	73.8546	0.725561	0.226405	0.0480332	31.1236	1.99447	0.238608	0.760396	0.000995283	0.602903	0.271825	0.744126	0.221429	0.0344455	-9058.49	251.747	0.267342
5	9652	4.35035	1.63056	0.681396	0.252347	0.0662579	4843.34	239.185	0.484902	0.422386	0.0927123	-468.792	26.9722	0.628952	0.0814443	0.289604	17.3904	2.66524	0.997897	0.000287789	0.00181528	2.59593	0.249754	0.240791	0.70309	0.0561188	194.144	16.7489	0.997277	0.000354202	0.00236872	5128.53	67.5483	0.504804	0.404875	0.0903214	28.6339	1.75016	0.573917	0.0719472	0.354135	0.808909	0.282135	0.742363	0.0378774	0.21976	-5102.76	301.062	0.324272
6	6424	3.27098	1.45492	0.670228	0.26128	0.0684924	3221.57	182.522	0.470689	0.105626	0.423685	473.998	34.7432	0.553308	0.363652	0.0830396	10.8762	2.07119	0.999525	2.7115e-05	0.000447397	0.133364	0.214916	0.710019	0.234572	0.0554094	152.291	12.4898	0.999254	0.000718547	2.7115e-05	8011.39	90.2456	0.556535	0.0900352	0.35343	12.3217	1.33651	0.32801	0.597614	0.0743764	0.219964	0.266076	0.713869	0.0531996	0.232931	-5784.91	279.974	0.33853
7	7329	1.32267	1.33882	0.206361	0.742191	0.051449	4572.11	260.377	0.475197	0.0844999	0.440303	1537.27	45.6285	0.356398	0.564185	0.0794174	12.5104	2.3397	0.000951107	4.45831e-05	0.999004	2.41598	0.244148	0.696894	0.0537673	0.249339	176.818	14.8827	0.998885	0.00107	4.45831e-05	7882.81	117.299	0.307445	0.630599	0.0619557	45.714	1.8965	0.507921	0.396493	0.0955863	0.219307	0.292	0.771675	0.22831	1.4861e-05	-4230.46	306.732	0.100936
8	6413	4.78623	1.68176	0.668757	0.0656423	0.265601	5722.82	298.553	0.502874	0.412303	0.0848228	-14.8742	30.7173	0.329727	0.0861817	0.584091	4.79346	0.793655	0.747413	0.251855	0.000731682	-0.0635427	0.222595	0.735392	0.214331	0.050277	116.196	3.15198	0.997909	0.0018292	0.000261315	3504.36	46.7007	0.471673	0.193843	0.334483	19.1732	1.40878	0.586548	0.0929759	0.320477	-0.161495	0.247948	0.728023	0.0607296	0.211247	-5617.42	301.493	0.103481
9	1552	2.80808	1.50606	0.704688	0.0621415	0.233171	4931.01	243.001	0.47686	0.101601	0.421538	-403.856	27.3571	0.315192	0.599854	0.0849541	4.05688	1.49523	0.737291	9.34178e-05	0.262616	0.932582	0.233391	0.234441	0.712946	0.0526129	106.586	7.90651	0.999738	9.34178e-05	0.000168152	6027.1	72.9374	0.477328	0.107561	0.415111	18.5413	1.41751	0.337761	0.581021	0.0812174	-0.464638	0.264845	0.214151	0.736711	0.0491378	-4993.25	298.917	0.571885
10	8234	2.26121	1.46453	0.725313	0.0540738	0.220613	4224.74	202.334	0.437036	0.122881	0.440084	-364.5	29.0058	0.610624	0.0831269	0.306249	2.79182	0.733643	0.241284	0.708357	0.0503588	1.7316	0.25076	0.715057	0.0502635	0.23468	74.7242	1.8924	0.737315	0.000635042	0.26205	7425.76	81.6355	0.49746	0.403124	0.0994158	31.1985	1.69306	0.0870325	0.35683	0.556138	-0.323472	0.266009	0.748651	0.210008	0.0413412	-5393.5	303.867	0.319553
11	9737	1.94534	1.35805	0.700474	0.0613374	0.238188	3963.49	231.571	0.534273	0.382301	0.0834263	-414.9	26.5553	0.597191	0.0819382	0.320871	2.75887	0.822841	0.725423	0.274437	0.000139509	2.04663	0.239243	0.685268	0.263556	0.0511765	95.2336	3.6039	0.998954	0.000116257	0.00093006	5854.3	72.0679	0.383161	0.539923	0.0769159	23.9485	1.4289	0.528623	0.362816	0.108561	-0.672801	0.239732	0.722982	0.222703	0.0543155	-6306.5	278.308	0.335472
12	9395	2.19174	1.45258	0.0551045	0.726911	0.217985	3273.97	182.876	0.466624	0.116626	0.41675	-460.992	27.8293	0.614816	0.302953	0.0822309	2.20792	0.690654	0.697351	0.0611866	0.241462	1.90795	0.240684	0.24131	0.703099	0.055591	82.8858	1.21603	0.696773	0.302588	0.000638628	7672.24	83.2527	0.536752	0.0876745	0.375574	33.2224	1.68589	0.535444	0.0994739	0.365082	0.432368	0.262977	0.730621	0.21537	0.0540097	-4821.91	304.277	0.332421
13	630	3.06617	1.45694	0.249035	0.683195	0.06777	4433.62	218.389	0.418035	0.48973	0.0922352	616.47	39.209	0.0626022	0.581213	0.356185	2.49245	0.676536	0.683751	0.0630601	0.253189	0.0294035	0.226524	0.714529	0.0581867	0.227285	99.1206	1.81544	0.249886	0.750016	9.81226e-05	8161.82	96.512	0.357362	0.561883	0.0807549	10.6565	1.2402	0.601786	0.0875253	0.310689	-0.14999	0.251198	0.722869	0.219566	0.0575653	-5126.62	294.502	0.55472
14	6922	2.04563	1.49933	0.227556	0.717013	0.0554306	3074.46	207.107	0.468434	0.0938269	0.437739	226.211	33.7118	0.547773	0.0918541	0.360373	1.67266	0.703492	0.693403	0.0586339	0.247964	3.26387	0.401834	0.735172	8.48536e-05	0.264743	87.5761	1.74572	0.74249	0.257403	0.000106067	8665.19	99.0794	0.092448	0.529593	0.377959	42.0379	1.89948	0.524841	0.0956937	0.379465	-0.667532	0.268658	0.740242	0.0467119	0.213046	-5337.84	304.905	0.563598
15	7517	0.313767	1.24123	0.762712	0.0465542	0.190733	3295.13	187.002	0.103026	0.481682	0.415293	-359.242	27.5791	0.0908029	0.595983	0.313215	1.38411	0.681534	0.697208	0.0567241	0.246068	-0.90164	0.217081	0.211452	0.743794	0.044754	81.3802	1.29668	0.692944	0.30674	0.000315836	6648	70.8374	0.427926	0.101826	0.470248	11.556	1.2649	0.312141	0.600246	0.0876129	-0.652952	0.254387	0.214358	0.737888	0.0477544	-5948.16	287.638	0.0984145
16	9434	1.67471	1.37608	0.710319	0.229077	0.0606035	4263.29	240.625	0.37155	0.559889	0.0685607	-472.088	26.9602	0.596341	0.0825979	0.321061	0.727767	0.657598	0.252585	0.679191	0.0682245	0.336778	0.234245	0.707854	0.235466	0.056681	78.603	1.08583	0.369421	0.571517	0.0590625	6242.96	81.0952	0.364658	0.564652	0.0706901	13.9217	1.29017	0.57118	0.332016	0.0968031	-1.0152	0.243631	0.727382	0.219159	0.0534589	-6337.35	293.739	0.338657
17	9940	0.536754	1.19896	0.214794	0.733937	0.0512689	4218.37	211.295	0.0924587	0.490044	0.417497	-456.414	25.5458	0.576714	0.32762	0.0956665	2.69058	0.672708	0.277129	0.660536	0.0623351	2.72214	0.261761	0.274206	0.678094	0.0477004	95.9822	1.5468	0.716588	0.282653	0.000759258	6470.85	73.9861	0.389196	0.0811647	0.52964	34.2898	1.52546	0.38912	0.490348	0.120532	-0.240809	0.24422	0.705047	0.238122	0.0568305	-5323.65	278.147	0.538902
18	9914	-0.598811	1.34535	0.195583	0.796506	0.00791122	3084.16	436.859	0.778321	0.00153829	0.220141	-180.868	34.3271	0.580046	0.087408	0.332546	1.89917	1.9165	0.99978	5.4939e-05	0.000164817	0.834244	0.287963	0.74294	0.25695	0.000109878	75.4529	3.99065	0.99967	5.4939e-05	0.000274695	6377.96	79.5115	0.45017	0.0899352	0.459895	18.9441	1.57514	0.559664	0.0975168	0.342819	1.70666	1.59366	0.99978	5.4939e-05	0.000164817	-7655.8	337.558	0.68053
19	9581	0.460956	1.20488	0.207848	0.735709	0.0564435	3682.26	221.934	0.373981	0.57951	0.0465087	-405.475	26.2305	0.32951	0.580262	0.0902282	0.980763	0.660999	0.671712	0.260656	0.0676319	1.01608	0.234019	0.68663	0.055472	0.257898	103.203	1.99817	0.730694	0.269243	6.26802e-05	6546.26	87.5943	0.522377	0.0938323	0.383791	16.7212	1.31178	0.346465	0.560549	0.0929861	-0.751499	0.245818	0.716435	0.228814	0.0547512	-5883.75	280.877	0.556882
20	9540	1.73098	1.36735	0.212644	0.732573	0.0547832	4082.25	217.744	0.441019	0.448589	0.110392	628.591	35.0469	0.533183	0.369757	0.0970603	2.04616	0.67002	0.695015	0.242257	0.0627274	0.446584	0.222617	0.221237	0.723016	0.0557467	55.1165	0.785705	0.446131	0.141677	0.412192	6072.07	69.6361	0.482175	0.415534	0.102291	12.8995	1.28188	0.605781	0.0910235	0.303195	-0.255131	0.249022	0.739101	0.20702	0.0538787	-5326.89	292.547	0.575637
21	6920	1.47196	1.27337	0.718834	0.0594136	0.221752	3350.52	181.422	0.414238	0.501084	0.0846776	-367.259	26.3565	0.598138	0.0847482	0.317114	2.06544	0.636621	0.675764	0.0694452	0.254791	0.769341	0.220147	0.237055	0.706493	0.0564518	103.581	1.23992	0.544402	0.098482	0.357116	6407.53	74.5935	0.567109	0.361136	0.0717547	15.7065	1.28335	0.579415	0.331271	0.0893144	-0.114536	0.236447	0.717477	0.224626	0.0578974	-5476.1	274.744	0.570477
22	9859	3.89598	1.58868	0.248176	0.688059	0.0637643	3979.12	215.062	0.428165	0.471985	0.09985	136.543	33.1684	0.337472	0.583527	0.0790005	1.84009	0.682214	0.701252	0.238683	0.0600652	0.833968	0.230856	0.723576	0.0553055	0.221119	116.886	2.87094	0.75247	0.000905375	0.246624	8108.67	91.0383	0.556082	0.0819494	0.361969	15.7653	1.37724	0.0810182	0.604791	0.314191	0.181319	0.270663	0.738243	0.0495887	0.212168	-5248.03	299.3	0.57838
23	9085	0.559757	1.25287	0.75544	0.193292	0.0512676	4150.74	216.56	0.408788	0.49684	0.0943716	-188.884	30.1866	0.333128	0.586368	0.0805036	3.13043	0.905881	0.728934	0.271017	4.91775e-05	0.639089	0.227378	0.230938	0.0523986	0.716664	161.648	4.36795	0.99973	2.45888e-05	0.000245888	7570.15	89.0542	0.550124	0.0840444	0.365831	30.2211	1.57301	0.365807	0.529617	0.104576	-0.483947	0.247362	0.729327	0.212422	0.0582508	-4954.51	297.572	0.565861
24	7344	2.21192	1.36734	0.704918	0.0646898	0.230392	3460.03	213.981	0.395903	0.0932714	0.510825	-402.206	26.5596	0.315375	0.0874598	0.597166	1.81611	0.649819	0.683315	0.246755	0.0699297	0.186758	0.221387	0.722448	0.0512326	0.226319	108.932	1.35919	0.0880076	0.571561	0.340431	7146.41	84.6132	0.544456	0.0925569	0.362987	30.3718	1.52934	0.531166	0.367012	0.101822	-0.251802	0.241056	0.723068	0.061784	0.215148	-5718.31	278.98	0.331428
25	4900	3.48957	1.51941	0.683902	0.251234	0.0648645	3867.23	178.755	0.457147	0.164423	0.37843	761.839	41.9014	0.600706	0.0489352	0.350359	2.50275	0.674108	0.682105	0.252294	0.0656004	1.27229	0.226047	0.697797	0.0639122	0.238291	96.9268	1.34037	0.729417	0.270474	0.000108216	9390.18	108.521	0.34497	0.585252	0.0697775	13.0631	1.29434	0.0834993	0.603389	0.313111	0.588302	0.250944	0.71364	0.22656	0.0598	-4670.76	294.567	0.552853
26	9963	1.92326	1.35892	0.724609	0.0555122	0.219879	3895.45	222.714	0.398759	0.523755	0.0774865	122.265	31.2954	0.345671	0.562277	0.0920513	2.69662	0.692367	0.250602	0.693174	0.0562244	-0.651366	0.209302	0.212418	0.735495	0.0520872	81.8794	1.58544	0.728204	6.78219e-05	0.271728	6041.95	70.9593	0.39391	0.530232	0.0758588	15.6854	1.32127	0.590542	0.0897962	0.319662	0.388182	0.257407	0.731595	0.219675	0.04873	-5107.67	287.963	0.576825
27	772	0.457664	1.24931	0.756646	0.0494489	0.193906	3955.54	231.221	0.512493	0.407785	0.0797217	-343.937	27.8302	0.589397	0.318837	0.091766	2.61919	0.678144	0.682435	0.251509	0.0660566	1.0162	0.230999	0.234726	0.710264	0.0550097	104.626	1.36273	0.372824	0.531719	0.0954566	6883.43	79.3026	0.394494	0.514812	0.0906937	46.6366	1.92101	0.388883	0.513516	0.0976011	-0.537744	0.245301	0.731185	0.05688	0.211935	-5791.79	289.882	0.576854
28	9865	1.51554	1.32001	0.726728	0.0579089	0.215363	4699.63	235.488	0.425948	0.484709	0.0893429	-283.692	27.3849	0.582421	0.0928298	0.324749	2.54229	0.661888	0.252764	0.68287	0.0643662	-0.210876	0.476901	0.778205	2.58291e-05	0.221769	77.3143	1.87937	0.298765	0.000129146	0.701105	6820.11	73.7006	0.489203	0.412853	0.097944	15.7181	1.32208	0.591151	0.0878448	0.321004	0.185522	0.307706	0.77056	0.229414	2.58291e-05	-4890.54	293.793	0.336011
29	6109	-0.0594293	1.15654	0.770424	0.178775	0.0508015	4268.26	237.436	0.551833	0.0737666	0.3744	-258.432	27.564	0.32248	0.591227	0.086293	2.90777	0.668199	0.251995	0.682739	0.0652666	1.08378	0.227002	0.0504039	0.711744	0.237853	68.9397	1.28319	9.94159e-05	0.295042	0.704859	5645.18	66.6681	0.400696	0.511992	0.087312	21.6564	1.41531	0.566223	0.342289	0.0914875	-0.278	0.270711	0.775643	0.224282	7.45619e-05	-5476.05	283.087	0.330235
30	108	2.37805	1.43906	0.235475	0.712015	0.0525099	5757.48	273.244	0.426597	0.460244	0.113158	-314.058	26.7544	0.317299	0.593558	0.089143	2.36215	0.697971	0.687126	0.251807	0.0610673	0.579114	0.228216	0.230432	0.722357	0.0472116	92.0987	1.78833	0.742458	0.257506	3.64146e-05	4922.76	62.3921	0.448155	0.443767	0.108079	14.6532	1.29449	0.588387	0.089671	0.321942	0.398303	0.275692	0.731861	0.22872	0.0394188	-5432.79	288.761	0.563789
31	7092	0.990666	1.25329	0.211497	0.728644	0.0598594	3980.9	205.194	0.481477	0.420092	0.0984316	-512.153	25.9588	0.597644	0.315456	0.0869	1.50891	0.651432	0.676289	0.0699652	0.253746	0.998353	0.225086	0.700803	0.243115	0.0560822	73.6647	0.943818	0.398454	0.488406	0.11314	6689.29	76.8008	0.0895515	0.53008	0.380369	19.0495	1.3614	0.558096	0.0933036	0.3486	-0.461891	0.240015	0.0557821	0.719814	0.224404	-5206.34	286.478	0.553243
32	6932	0.874147	1.25331	0.739022	0.0537432	0.207235	4988.7	293.748	0.327679	0.603405	0.0689163	447.574	35.7896	0.35842	0.566018	0.0755622	1.66004	0.650352	0.0677632	0.67924	0.252997	2.8314	0.240143	0.67751	0.26465	0.05784	93.4094	1.0975	0.387249	0.525567	0.0871848	5085.09	70.0328	0.533366	0.0877917	0.378843	37.4557	1.69315	0.386702	0.506873	0.106424	-0.479382	0.238073	0.216976	0.726338	0.0566868	-4781.01	292.77	0.539405
33	7308	4.66169	1.59549	0.65066	0.275743	0.0735977	4065.39	226.304	0.514487	0.409064	0.0764487	-14.1193	29.9429	0.342345	0.569089	0.0885658	2.11306	0.654718	0.681574	0.251127	0.0672988	1.25881	0.229014	0.7013	0.0594583	0.239242	113.539	1.50378	0.723793	0.276107	9.94563e-05	7497.78	92.0193	0.378514	0.0979976	0.523488	18.4053	1.36179	0.335764	0.571476	0.0927596	-0.0293495	0.243861	0.721357	0.222948	0.0556955	-5199.33	286.473	0.57073
34	9979	1.57387	1.34724	0.737318	0.051875	0.210807	4315.95	228.558	0.45691	0.433078	0.110011	-321.179	27.6104	0.0851871	0.598382	0.316431	2.69839	0.680839	0.692277	0.0610684	0.246654	2.04172	0.24557	0.240173	0.708591	0.0512357	78.3366	1.3197	0.298397	0.701426	0.000176371	7040.51	80.9703	0.374171	0.551732	0.0740978	59.0863	2.16406	0.543112	0.0817919	0.375096	-0.09297	0.25044	0.738178	0.212174	0.0496484	-5018.88	291.214	0.330364
35	9774	2.11321	1.37749	0.71263	0.231065	0.0563054	3610.4	247.198	0.540971	0.093914	0.365115	458.886	35.5964	0.0782219	0.565654	0.356124	1.79131	0.653629	0.682867	0.247973	0.0691596	1.33551	0.228582	0.700992	0.24089	0.0581179	86.4093	4.82771	0.721358	4.76963e-05	0.278594	7402.03	80.2659	0.415005	0.484236	0.100758	20.5857	1.44818	0.573071	0.0792235	0.347706	-0.292583	0.244088	0.2179	0.726677	0.0554231	-5334.37	288.185	0.557426
36	9648	3.80937	1.60408	0.696248	0.247168	0.0565841	4553.53	228.246	0.446293	0.438039	0.115668	779.664	39.8237	0.569617	0.354217	0.0761659	3.009	0.782149	0.742963	0.256933	0.000104159	1.33582	0.237641	0.720412	0.0541364	0.225451	93.1803	1.79392	0.252428	0.747285	0.000286436	6713.01	75.9507	0.401792	0.503919	0.0942895	19.2738	1.48092	0.600552	0.318621	0.080827	0.334919	0.369624	0.225842	0.774028	0.000130198	-4697.23	306.287	0.330287
37	6903	2.27353	1.36957	0.708026	0.233468	0.058506	4502.61	228.2	0.0907359	0.494165	0.415099	-324.375	27.1285	0.593038	0.084663	0.322299	2.17597	0.655174	0.684965	0.250972	0.0640629	0.859683	0.224806	0.232555	0.710844	0.0566008	100.674	1.7261	0.252481	0.747083	0.000436612	6735.56	79.2399	0.370882	0.0885528	0.540565	20.4983	1.45406	0.0883941	0.576328	0.335278	-0.268978	0.240885	0.72676	0.216559	0.0566802	-5654.04	286.015	0.0977614
38	9783	2.30216	1.38067	0.697242	0.0621422	0.240616	2799.42	223.065	0.538253	0.115978	0.345769	1222.66	41.4718	0.357011	0.56055	0.0824399	1.06259	0.63001	0.672864	0.259665	0.0674716	3.85636	0.247493	0.651858	0.0638701	0.284272	80.8576	2.69077	0.99975	4.16363e-05	0.000208182	7786.33	95.5739	0.592193	0.0642032	0.343604	17.6206	1.38166	0.350536	0.57277	0.0766941	-0.0647419	0.238332	0.712189	0.0585198	0.229291	-4949.52	281.394	0.343874
39	9684	1.79688	1.39191	0.21005	0.737292	0.0526576	5440.75	282.648	0.512874	0.0885429	0.398583	-178.752	29.9496	0.0786642	0.313991	0.607345	2.80699	0.682909	0.243616	0.062708	0.693676	2.52663	0.25736	0.246236	0.707763	0.0460002	98.0783	1.51506	0.719596	0.000944916	0.279459	4978.11	63.0845	0.400258	0.503533	0.0962096	53.4985	1.96311	0.404982	0.110748	0.484269	-0.103471	0.254183	0.742296	0.205949	0.0517556	-5204.74	299.883	0.579083
40	5353	3.67481	1.51694	0.676675	0.255699	0.067626	4950.72	260.139	0.396301	0.525274	0.0784247	-381.679	28.0705	0.318414	0.605116	0.0764702	1.99754	0.659285	0.246366	0.0668931	0.686741	1.77442	0.232108	0.699152	0.249298	0.0515502	109.235	2.96695	0.266229	0.000219882	0.733552	6055.82	74.5477	0.377513	0.529232	0.0932545	24.9059	1.48197	0.354084	0.0935721	0.552344	0.0207862	0.247564	0.724927	0.220762	0.0543109	-5523.77	287.641	0.567907
41	9891	2.08222	1.39548	0.720764	0.0581432	0.221093	4395.57	207.004	0.115401	0.436674	0.447925	239.599	32.6061	0.545735	0.359511	0.094754	1.13847	0.655524	0.694805	0.0631122	0.242082	1.23624	0.232348	0.712225	0.240569	0.0472056	114.047	1.38172	0.564954	0.0909844	0.344061	8059.37	94.6705	0.078876	0.563184	0.35794	14.5862	1.30701	0.596567	0.316332	0.0871006	-0.45503	0.242437	0.733444	0.0536025	0.212954	-5001.94	293.822	0.56384
42	9529	0.758474	1.25641	0.208772	0.737684	0.0535442	3711.55	194.063	0.479027	0.103866	0.417107	-448.87	26.7149	0.584353	0.325277	0.0903704	6.99889	2.53758	0.999614	0.000318915	6.714e-05	1.89162	0.23059	0.257969	0.67991	0.0621213	135.286	18.7865	0.999463	0.00043641	0.00010071	8259.7	96.3739	0.603354	0.0777146	0.318932	22.1206	1.93409	0.302197	0.697534	0.00026856	-0.394543	0.25601	0.723971	0.228947	0.0470819	-5506.04	283.334	0.559729
43	9596	3.56854	1.53446	0.252843	0.686921	0.0602361	3540.3	211.46	0.401326	0.0771385	0.521535	201.087	35.2868	0.342383	0.597668	0.0599488	2.48947	0.66366	0.68175	0.0657904	0.25246	1.90324	0.232163	0.69451	0.0609543	0.244535	85.2277	1.09145	0.369197	0.532787	0.0980153	9261.51	107.823	0.592066	0.0771146	0.33082	19.1723	1.40165	0.333453	0.0906653	0.575882	-0.124462	0.252793	0.217697	0.73047	0.0518327	-4650.53	294.503	0.103809
44	992	2.54287	1.46666	0.21806	0.726035	0.0559053	4559.26	253.021	0.509989	0.401215	0.0887968	-437.692	26.8175	0.632564	0.0820922	0.285344	2.70507	0.703503	0.712763	0.05669	0.230547	-0.545549	0.21685	0.756675	0.0451064	0.198219	102.3	1.47068	0.752649	0.247078	0.000272958	5771.14	63.5585	0.113738	0.440777	0.445485	15.7551	1.3847	0.0779979	0.620178	0.301824	-0.0275034	0.25978	0.75241	0.0464882	0.201102	-5047.31	297.34	0.0909463
45	9924	2.49962	1.69422	0.251086	0.748875	3.86108e-05	4544.99	215.585	0.441746	0.474005	0.0842487	-186.273	28.7016	0.566517	0.337111	0.0963725	2.06013	0.674232	0.25485	0.68289	0.0622599	0.29471	0.222169	0.234367	0.716172	0.0494604	84.494	1.41704	0.273866	0.725477	0.000656383	6595.42	70.1868	0.39773	0.520415	0.0818549	25.7911	1.52918	0.550802	0.35908	0.0901176	-0.287765	0.251351	0.220525	0.727176	0.0522983	-5321.77	292.357	0.553022
46	6985	1.04206	1.29336	0.201981	0.747873	0.0501462	4259.09	227.912	0.501811	0.0833782	0.414811	-393.901	27.0674	0.0859378	0.60792	0.306142	2.52266	0.674988	0.692448	0.245975	0.0615774	3.0541	0.244562	0.683518	0.254658	0.0618246	83.9427	1.11755	0.511875	0.381695	0.10643	5987.39	73.0322	0.0956966	0.414855	0.489449	46.5059	1.94154	0.521343	0.087494	0.391163	-0.285049	0.248064	0.211696	0.0514115	0.736893	-5463.74	288.287	0.585116
47	9829	2.0868	1.35961	0.704895	0.235125	0.05998	3926.83	211.835	0.396783	0.495205	0.108012	-86.4963	29.0534	0.5605	0.0924476	0.347053	2.41856	0.651219	0.667353	0.0716084	0.261039	1.79788	0.23121	0.687353	0.258062	0.0545854	90.0081	1.11398	0.527852	0.0905694	0.381578	6933.86	89.7086	0.584156	0.0734066	0.342438	12.1801	1.22278	0.585395	0.0896903	0.324915	0.386163	0.265515	0.0440759	0.712567	0.243357	-5564.51	278.21	0.554865
48	9682	4.73141	1.57875	0.639089	0.0767778	0.284133	4035.95	243.053	0.569581	0.0701066	0.360313	-441.808	25.8357	0.585553	0.324375	0.0900722	1.90624	0.645558	0.67498	0.260724	0.0642963	4.67009	0.429711	0.277151	0.722754	9.56434e-05	98.8509	1.17774	0.365741	0.11415	0.520109	6681.23	87.3989	0.577543	0.340945	0.0815121	20.3607	1.34931	0.350701	0.548611	0.100689	-0.203715	0.236725	0.229329	0.709579	0.0610922	-5549.13	279.06	0.560542
49	8240	0.0951581	1.20827	0.178774	0.771972	0.0492545	3919.08	250.777	0.55795	0.358839	0.0832106	26.3324	31.3776	0.0819185	0.580562	0.33752	2.15479	0.680104	0.695222	0.246143	0.058635	1.96664	0.237624	0.70238	0.058971	0.238649	98.5656	1.21754	0.35548	0.542213	0.102308	6527.59	77.1231	0.504225	0.403726	0.0920485	22.9244	1.46502	0.562653	0.335323	0.102023	-0.214825	0.246711	0.210042	0.734553	0.0554048	-5475.48	290.649	0.577228
50	7248	3.77036	1.56502	0.677865	0.257602	0.0645338	3959.01	208.214	0.434013	0.436947	0.129041	452.749	36.4837	0.552958	0.0874053	0.359637	4.2525	1.51434	0.737624	6.66809e-05	0.262309	3.83704	0.25752	0.66969	0.269884	0.0604262	135.739	7.24125	0.99976	4.00085e-05	0.000200043	10120.7	99.384	0.505441	0.095327	0.399232	30.2222	1.63738	0.0900859	0.543529	0.366385	-0.164032	0.272851	0.229849	0.770138	1.33362e-05	-3920.69	310.33	0.546463
51	9510	0.169105	1.20614	0.76458	0.0509132	0.184507	4831.32	269.911	0.0891471	0.492534	0.418319	555.523	33.9914	0.110449	0.515619	0.373932	1.91293	0.663603	0.683292	0.247923	0.0687858	1.27706	0.226463	0.700086	0.0568119	0.243102	76.9781	1.03755	0.387807	0.517285	0.0949087	5626.02	67.6613	0.449126	0.121815	0.429059	45.1339	1.80131	0.490809	0.11186	0.397331	-0.257947	0.245305	0.0561456	0.729325	0.214529	-4468.33	296.396	0.108156
52	9643	2.57963	1.41565	0.69824	0.237361	0.0643992	4171.12	201.226	0.440412	0.450482	0.109105	367.889	42.6051	0.299344	0.680705	0.0199509	2.15371	0.717253	0.251978	0.684939	0.0630827	1.12066	0.230547	0.710332	0.241487	0.0481807	103.059	2.2006	0.727854	5.42881e-05	0.272092	6902.15	89.4324	0.627231	0.0478278	0.324941	15.3364	1.30123	0.580231	0.094502	0.325267	-0.284285	0.242995	0.215184	0.0605991	0.724217	-4775.48	289.849	0.101709
53	8264	1.50506	1.30487	0.718928	0.0600266	0.221046	3090.5	175.006	0.461588	0.109941	0.428471	-216.681	27.9314	0.56746	0.339396	0.093144	1.85196	0.64379	0.674474	0.0696192	0.255907	1.81696	0.228893	0.685374	0.059196	0.25543	90.6141	1.06913	0.512001	0.382044	0.105955	7614.93	88.9853	0.55986	0.0898011	0.350338	25.4698	1.45933	0.0992276	0.540613	0.360159	-0.420295	0.237232	0.721004	0.0552303	0.223766	-4859.4	281.767	0.10174
54	9769	4.07597	1.49057	0.649401	0.275555	0.0750435	3224.85	183.988	0.47224	0.426215	0.101545	-89.3021	29.8047	0.577018	0.34231	0.0806712	2.04078	0.671722	0.669375	0.270705	0.0599202	0.911732	0.218395	0.690658	0.0612708	0.248071	86.6915	1.65603	0.296675	0.703285	4.09291e-05	7428.14	84.1107	0.359112	0.554487	0.0864013	16.5686	1.27292	0.0981889	0.561076	0.340735	-0.158015	0.237788	0.708646	0.236304	0.0550496	-5681.88	274.967	0.339302
55	1954	3.578	1.48364	0.261768	0.67092	0.0673127	4202.75	202.98	0.476085	0.437274	0.0866409	-262.38	27.5329	0.583193	0.323666	0.0931411	2.52203	0.65903	0.251543	0.681506	0.0669506	0.851422	0.222482	0.706111	0.238232	0.0556571	131.16	1.52557	0.088072	0.57752	0.334408	6565.53	81.9507	0.566951	0.0709162	0.362133	18.1041	1.36125	0.576451	0.0903824	0.333167	-0.128712	0.245139	0.222215	0.721439	0.0563468	-5121.61	284.965	0.100486
56	9964	1.22672	1.30635	0.743171	0.203751	0.0530778	4286.72	203.547	0.453682	0.140794	0.405523	-429.024	26.7882	0.306197	0.610291	0.083512	4.4626	0.83664	0.731932	0.267793	0.000274801	2.06677	1.02299	0.999973	1.374e-05	1.374e-05	105.497	3.30441	0.999519	6.87002e-05	0.000412201	6642.41	82.2151	0.374265	0.544957	0.0807777	24.983	1.49282	0.349134	0.0988733	0.551992	0.847805	0.578384	0.21936	0.780517	0.00012366	-5084.41	290.945	0.323042
57	9095	0.410059	1.29652	0.77661	0.047081	0.176309	3861.25	207.88	0.0962359	0.476221	0.427543	176.993	33.6553	0.337934	0.0911821	0.570884	3.59082	0.728579	0.706048	0.234857	0.0590956	1.66591	0.279472	0.757491	0.242413	9.53539e-05	96.6041	1.40871	0.743617	0.256121	0.000262223	7831.86	83.4242	0.428759	0.442299	0.128942	26.8667	1.72342	0.343298	0.0754011	0.581301	-0.373805	0.260003	0.751651	0.192472	0.0558774	-5098.46	312.862	0.587642
58	9670	0.454113	1.24154	0.189469	0.759605	0.0509259	2784.53	198.396	0.396472	0.507157	0.0963708	-463.084	26.8471	0.594748	0.0898521	0.3154	1.84461	0.659279	0.680635	0.245929	0.0734355	2.25123	0.241237	0.0600255	0.689921	0.250053	57.5706	0.854647	0.453571	0.132636	0.413793	7875.25	95.8739	0.572318	0.353289	0.0743934	15.2117	1.30993	0.587697	0.327294	0.0850096	-0.0295645	0.244456	0.719721	0.220759	0.05952	-5205.84	288.137	0.569711
59	8378	2.33693	1.40222	0.708019	0.0566999	0.235281	3854.91	228.783	0.368765	0.5571	0.0741349	-257.372	27.7647	0.32108	0.0882226	0.590697	1.94095	0.663108	0.68966	0.248506	0.0618339	-0.489511	0.212116	0.218544	0.735907	0.0455488	103.966	1.44222	0.742664	0.257316	2.0536e-05	6311.65	70.345	0.404189	0.0882021	0.507609	21.4369	1.43504	0.57012	0.339932	0.0899476	-0.126463	0.254474	0.728679	0.216614	0.0547079	-5501.66	285.853	0.574433
60	9851	3.99596	1.55325	0.670556	0.26222	0.0672245	2319.5	175.396	0.457437	0.434445	0.108118	1288.02	41.4694	0.528282	0.376172	0.0955465	1.70123	0.659242	0.246691	0.684093	0.0692159	1.5617	0.229219	0.245605	0.695096	0.0592992	150.859	1.65699	0.338959	0.0976385	0.563403	11247	126.316	0.567566	0.348212	0.0842217	12.2942	1.25626	0.0911212	0.595647	0.313232	-0.0713687	0.246834	0.724846	0.219294	0.0558595	-4495.25	293.868	0.559601
61	7075	1.84437	1.36011	0.718104	0.224099	0.0577965	3719.46	242.912	0.533239	0.403153	0.0636081	-104.976	29.3901	0.5813	0.337265	0.081435	2.96671	0.667369	0.679802	0.253648	0.0665506	0.324108	0.216224	0.233761	0.711827	0.0544126	76.1393	1.03118	0.37591	0.549104	0.0749859	7237.84	96.83	0.401805	0.0829063	0.515289	21.5384	1.43668	0.0846473	0.565582	0.349771	-0.195131	0.242467	0.724676	0.0587038	0.21662	-5455.52	289.506	0.336774
62	9582	3.09976	1.4805	0.692357	0.242413	0.0652299	1918.04	165.678	0.378367	0.538173	0.0834593	562.235	34.6634	0.101242	0.522393	0.376366	2.1418	0.662155	0.685712	0.0702345	0.244053	3.25533	0.245787	0.673659	0.261473	0.0648679	91.1597	1.09084	0.381008	0.112592	0.506399	9327.85	98.1777	0.354963	0.55553	0.0895074	6.46415	1.15435	0.631152	0.0833316	0.285517	-0.0666252	0.26344	0.726814	0.0517921	0.221394	-4582.72	292.608	0.332474
63	9932	2.22331	1.38453	0.055674	0.714128	0.230198	3950.15	183.592	0.397982	0.148477	0.453542	15.9118	30.0851	0.349276	0.098591	0.552133	2.03129	0.679067	0.0598248	0.69128	0.248896	1.2503	0.226973	0.0616908	0.700114	0.238195	79.3758	1.02637	0.477342	0.120107	0.402551	7992.92	83.1893	0.518126	0.0914318	0.390442	14.924	1.28549	0.320487	0.586062	0.0934501	0.349329	0.268727	0.22658	0.731074	0.0423458	-5024.4	291.729	0.0966489
64	9579	1.33837	1.29372	0.7281	0.061156	0.210744	3420.38	181.719	0.435633	0.465613	0.0987545	-452.968	26.4394	0.596011	0.310486	0.0935022	1.92192	0.653054	0.683143	0.251905	0.0649523	1.59044	0.229139	0.694688	0.2492	0.0561117	63.549	0.87808	0.119712	0.474999	0.405289	7364.31	81.9764	0.532801	0.376895	0.090304	15.1623	1.28968	0.584103	0.0955303	0.320367	0.153717	0.247616	0.223875	0.723238	0.0528875	-4928.55	286.37	0.329208
65	7296	1.5179	1.31204	0.725766	0.219328	0.0549069	4137.14	229.791	0.388401	0.534692	0.0769064	-426.108	25.9009	0.607095	0.0832277	0.309677	3.34407	0.69119	0.675362	0.0708019	0.253836	0.751814	0.221359	0.714507	0.233071	0.0524218	94.3513	1.22565	0.538328	0.0933851	0.368287	6497.03	80.1553	0.381113	0.0871472	0.53174	35.8076	1.64101	0.514461	0.103759	0.38178	-0.00497693	0.341989	0.76316	1.66789e-05	0.236824	-5710.26	280.732	0.32759
66	7522	0.286059	1.18077	0.200872	0.745858	0.0532694	3271.6	191.886	0.515178	0.0669862	0.417836	-410.14	26.3819	0.574492	0.0943046	0.331203	2.14216	0.641579	0.66101	0.262619	0.0763706	2.57074	0.245857	0.68545	0.265311	0.0492393	80.5189	0.947301	0.447443	0.136765	0.415792	7790.05	86.6976	0.374815	0.545072	0.0801128	68.7291	2.31431	0.570232	0.0741684	0.3556	-0.163075	0.237556	0.231386	0.711602	0.0570117	-4421.48	284.384	0.346863
67	9114	1.34178	1.35228	0.188585	0.756595	0.0548199	3007.94	196.783	0.386047	0.50015	0.113803	337.705	33.474	0.0962484	0.55798	0.345772	3.20876	0.698702	0.233373	0.705838	0.0607884	1.93492	0.24363	0.0563748	0.717926	0.2257	71.4105	0.924392	0.393169	0.472665	0.134166	8198.45	94.5594	0.523322	0.0842612	0.392416	11.9216	1.33078	0.0690139	0.639984	0.291002	-0.125086	0.256917	0.753185	0.0542682	0.192547	-5127.02	304.977	0.320744
68	9729	1.73838	1.36184	0.725938	0.220407	0.053655	3936.77	239.287	0.390567	0.526733	0.0827001	-258.828	28.1052	0.32842	0.0901371	0.581443	2.79684	0.701584	0.686129	0.254131	0.0597398	2.31504	0.242878	0.694026	0.0532493	0.252725	120.547	1.57278	0.615139	0.313005	0.0718555	7214.99	86.6618	0.556616	0.364551	0.0788328	18.7664	1.36493	0.572491	0.0928956	0.334613	0.281032	0.314696	0.764475	0.235471	5.40877e-05	-5212.93	291.398	0.565351
69	9980	2.03357	1.38849	0.210948	0.0551803	0.733872	4699.38	226.584	0.442861	0.445979	0.11116	-422.139	27.1611	0.62467	0.294908	0.0804221	3.55943	0.699936	0.69382	0.244584	0.0615957	2.95447	0.248941	0.698117	0.0535614	0.248321	100.154	1.27826	0.361979	0.54135	0.0966704	6173.26	75.5473	0.54213	0.377508	0.0803621	35.2856	1.76456	0.549884	0.363718	0.0863978	0.178718	0.287399	0.775002	0.224958	3.99712e-05	-4617.27	298.817	0.578264
70	5964	2.02938	1.36873	0.714979	0.224915	0.0601058	5165.83	235.369	0.456146	0.109873	0.433981	171.927	31.5863	0.348931	0.0870254	0.564044	2.11573	0.656937	0.684841	0.250104	0.0650557	1.37269	0.23203	0.706786	0.0478896	0.245324	105.237	1.26877	0.576992	0.0751993	0.347809	5791.06	70.3045	0.512155	0.410865	0.0769793	18.2319	1.37363	0.32996	0.0886348	0.581405	-0.121163	0.244849	0.725123	0.219965	0.0549121	-4789.16	288.799	0.557826
71	9740	1.57251	1.32919	0.218626	0.726282	0.0550926	3367.76	194.566	0.462915	0.43633	0.100755	-303.899	28.053	0.581865	0.0922066	0.325929	1.58317	0.658774	0.687188	0.0652485	0.247564	-0.00904546	0.215534	0.720518	0.0530144	0.226468	51.7139	0.850898	0.341359	0.658524	0.000117636	7957.67	89.7311	0.557024	0.0810705	0.361906	7.90641	1.17764	0.0846976	0.62586	0.289442	-0.437654	0.24615	0.734536	0.216645	0.0488187	-5799	281.572	0.097461
72	6997	1.15322	1.28221	0.207596	0.738633	0.0537708	3603.83	198.714	0.0857687	0.488216	0.426015	-214.231	28.0375	0.577302	0.0918419	0.330856	2.54087	0.734063	0.730946	0.269036	1.81291e-05	1.50549	0.231723	0.242168	0.704405	0.0534264	58.673	1.05495	0.691207	0.308774	1.81291e-05	7887.45	90.1247	0.571247	0.075417	0.353336	37.4422	1.72103	0.38227	0.529079	0.0886512	-0.460277	0.375828	0.777701	1.81291e-05	0.222281	-4668.84	288.96	0.098169
73	9649	2.21211	1.4156	0.715364	0.231405	0.0532309	4753.09	269.617	0.559325	0.37827	0.062405	276.048	35.8526	0.597088	0.0678721	0.33504	3.23134	0.717186	0.25002	0.689548	0.0604315	2.27796	0.901583	0.999947	2.66688e-05	2.66688e-05	125.012	1.72258	0.766835	0.233059	0.000106675	7124.73	107.728	0.332	0.576659	0.0913406	16.7188	1.35109	0.326426	0.584713	0.0888604	0.326011	0.420695	0.777982	5.33376e-05	0.221964	-4864.36	300.097	0.108675
74	9470	1.75369	1.39988	0.204713	0.741753	0.0535345	3517.81	244.172	0.398016	0.533444	0.0685407	-2.23777	31.3452	0.0933444	0.582885	0.32377	2.33788	0.690905	0.708516	0.0632493	0.228235	1.56597	0.238929	0.718809	0.0554775	0.225713	90.044	1.12659	0.102439	0.525878	0.371683	8323.73	104.571	0.406986	0.485159	0.107854	16.7798	1.39578	0.305498	0.608681	0.0858206	-0.529753	0.251888	0.752501	0.192146	0.0553535	-4717.22	307.467	0.591443
75	9442	1.10214	1.29946	0.215958	0.725636	0.0584061	3398.23	211.4	0.363663	0.566733	0.0696047	1937.62	48.6917	0.579669	0.0842786	0.336053	1.1245	0.66265	0.669257	0.0698943	0.260849	2.33692	0.236761	0.260076	0.669933	0.0699908	95.64	1.15597	0.369165	0.51967	0.111165	8687.5	103.406	0.542405	0.359318	0.0982768	22.963	1.39368	0.368393	0.525848	0.105759	-0.700718	0.241663	0.228315	0.711831	0.0598542	-5543.3	299.912	0.347299
76	9825	3.33196	1.48805	0.254565	0.0621981	0.683237	4086.22	241.614	0.383649	0.0891271	0.527223	-360.421	27.0923	0.318153	0.0944045	0.587443	1.31712	0.648409	0.0632583	0.688208	0.248533	2.19086	0.243305	0.700082	0.248486	0.0514313	112.134	1.37481	0.0843209	0.577712	0.337967	6871.82	76.1237	0.381058	0.537448	0.0814937	12.2493	1.27463	0.307009	0.613311	0.0796796	-0.264479	0.242638	0.726964	0.2184	0.0546354	-4834.85	292.853	0.55698
77	9748	1.46324	1.30617	0.217075	0.0508884	0.732036	4034.45	200.403	0.436419	0.453895	0.109686	70.7139	30.4773	0.557329	0.0955829	0.347088	1.98316	0.652978	0.687284	0.0646718	0.248044	1.37518	0.231932	0.709791	0.237518	0.0526913	115.358	1.34923	0.349618	0.546512	0.10387	7766.95	93.4864	0.0854052	0.341679	0.572916	14.2048	1.28685	0.316904	0.593998	0.0890983	-0.482304	0.247142	0.732763	0.0497543	0.217482	-5113.65	287.271	0.0984036
78	8335	2.97928	1.43345	0.688965	0.246249	0.0647861	4682.78	248.718	0.0891056	0.520091	0.390804	-273.928	27.1023	0.319098	0.588392	0.0925108	1.88602	0.652927	0.0644566	0.689273	0.246271	-0.325872	0.213217	0.732068	0.0505723	0.21736	68.8849	0.95271	0.399745	0.114765	0.48549	5017.39	63.0053	0.482919	0.425163	0.0919177	23.0315	1.44492	0.558448	0.0935653	0.347987	-0.613824	0.239966	0.737736	0.21044	0.0518245	-5699.19	282.719	0.570729
79	9607	2.66292	1.57694	0.740084	0.206287	0.0536284	5010.34	291.881	0.488139	0.416401	0.0954598	3502.66	56.0136	0.482368	0.124538	0.393094	1.61982	0.72281	0.728096	0.215725	0.0561791	-0.0245611	0.23518	0.195893	0.0538197	0.750287	75.5992	1.05814	0.0945989	0.519577	0.385825	8161.16	98.9732	0.480232	0.134358	0.38541	10.7103	1.35638	0.656549	0.277548	0.0659036	0.145871	0.273994	0.188464	0.759183	0.052353	-4025.77	340.994	0.0865323
80	9879	1.94728	1.34849	0.70685	0.0638576	0.229292	2810.97	167.192	0.123028	0.431005	0.445967	622.927	36.7792	0.376972	0.090356	0.532672	0.426902	0.647398	0.246598	0.683641	0.0697612	1.27386	0.226867	0.244434	0.694187	0.061379	99.6079	1.1825	0.520009	0.120415	0.359576	9490.37	106.314	0.580126	0.349211	0.0706625	11.7676	1.22536	0.102569	0.309193	0.588238	-0.250618	0.244528	0.226363	0.719468	0.0541685	-5536.92	285.834	0.562055
81	6134	0.311714	1.19695	0.758192	0.192587	0.0492213	4692.31	242.632	0.416549	0.101983	0.481468	-270.31	27.2287	0.589673	0.320174	0.0901537	7.33203	1.00616	0.732384	0.265815	0.00180103	-0.26241	0.21477	0.728475	0.0535601	0.217965	152.929	6.57334	0.996971	0.00282434	0.000204662	4724.41	59.7186	0.443544	0.454248	0.102208	25.693	1.51877	0.361802	0.086654	0.551544	-0.347867	0.243965	0.72825	0.217945	0.0538057	-5524.47	281.991	0.100059
82	88	2.17912	1.42312	0.730469	0.218216	0.0513144	5802.1	266.316	0.495099	0.411221	0.0936804	-469.851	26.2258	0.625093	0.29192	0.0829868	1.80594	0.679724	0.703067	0.23589	0.0610426	1.96896	0.239892	0.710753	0.235111	0.0541363	98.2036	1.24473	0.539061	0.355117	0.105822	4833.5	59.8859	0.450542	0.437955	0.111503	45.9159	2.06636	0.380254	0.552428	0.0673177	-0.260758	0.248284	0.742945	0.0532081	0.203847	-4885.72	300.197	0.327974
83	6929	2.83438	1.44429	0.691539	0.0678221	0.240639	5607.94	298.315	0.38821	0.0834208	0.528369	-278.005	28.468	0.605222	0.318312	0.0764652	1.16954	0.650308	0.68171	0.253022	0.065268	3.85084	0.249898	0.65959	0.0693044	0.271106	56.0647	0.847952	0.457127	0.412087	0.130787	5475.71	67.6478	0.501186	0.0887571	0.410057	70.233	2.16914	0.371676	0.525724	0.1026	-0.637382	0.246401	0.734823	0.212429	0.052748	-5387.9	285.754	0.560068
84	7330	1.84859	1.36569	0.0560616	0.726098	0.217841	3541.15	207.253	0.507894	0.0934284	0.398678	-432.512	26.9332	0.612203	0.302524	0.0852736	2.93454	0.673028	0.245463	0.689503	0.0650342	1.33075	0.235522	0.231879	0.0473843	0.720737	118.928	1.43823	0.354315	0.542285	0.1034	6748.87	81.6435	0.55103	0.0777094	0.37126	21.0692	1.42743	0.330236	0.574745	0.0950185	0.121307	0.25374	0.214956	0.732549	0.0524953	-5070.78	291.022	0.324512
85	6956	1.05055	1.25915	0.733822	0.211774	0.0544044	4874.95	273.783	0.528926	0.0782451	0.392829	-484.7	25.2639	0.603172	0.306292	0.0905361	1.70556	0.658775	0.252663	0.676901	0.0704361	0.723382	0.229136	0.234891	0.719445	0.0456645	69.3509	1.4804	0.308981	0.690984	3.44768e-05	5079.05	68.2436	0.509343	0.0804344	0.410222	53.2121	1.93751	0.508878	0.102086	0.389036	-0.313491	0.237331	0.723944	0.0560765	0.219979	-5537.21	279.644	0.333805
86	9935	1.23577	1.27054	0.727577	0.0539518	0.218471	4031.87	204.409	0.423686	0.479165	0.0971489	-307.441	26.9856	0.325692	0.583982	0.0903257	0.973722	0.635328	0.683486	0.252538	0.0639753	-0.0605115	0.208387	0.227683	0.714775	0.057542	60.2871	0.824457	0.41246	0.125465	0.462075	7302.7	85.2184	0.553619	0.085517	0.360864	25.2015	1.48792	0.551962	0.0908131	0.357225	-0.862599	0.229917	0.731882	0.215839	0.0522785	-5231.48	277.343	0.559175
87	6076	1.28523	1.33196	0.748481	0.0534868	0.198033	4288.11	254.82	0.0665946	0.53049	0.402915	336.738	33.8049	0.356227	0.552792	0.0909817	1.82458	0.670942	0.234266	0.702076	0.0636588	1.60053	0.24023	0.719098	0.0482592	0.232643	143.95	1.63202	0.577462	0.0935311	0.329007	5937.26	82.7764	0.40361	0.519391	0.0769984	16.9892	1.37193	0.598063	0.31747	0.0844664	-0.170449	0.25026	0.739673	0.0531005	0.207226	-4400.79	304.803	0.331325
88	7526	1.44047	1.2764	0.717063	0.222917	0.0600196	3553.98	178.489	0.457897	0.419277	0.122825	-355	26.5172	0.573994	0.330597	0.0954089	5.19769	0.964801	0.272533	0.000503868	0.726963	1.23943	0.223806	0.696553	0.0569074	0.24654	126.027	4.59275	0.997896	0.00177836	0.000326032	7732.82	91.7397	0.0756987	0.577255	0.347046	41.4965	1.80964	0.517265	0.0935416	0.389194	-0.373996	0.236323	0.717982	0.0556626	0.226355	-5025.04	277.02	0.102848
89	5907	2.14662	1.3454	0.235156	0.700236	0.0646077	3475.42	226.088	0.532279	0.0790842	0.388637	-357.326	27.0963	0.594592	0.326092	0.0793153	1.88091	0.675129	0.257771	0.680131	0.0620987	1.55116	0.22675	0.691372	0.253677	0.0549512	89.8594	1.77532	0.722949	6.60273e-05	0.276985	7072.81	85.1829	0.581948	0.0733728	0.344679	21.5692	1.39213	0.55179	0.0954755	0.352734	0.245791	0.247544	0.714003	0.058104	0.227893	-5218.79	278.979	0.569518
90	9822	1.75559	1.33146	0.0585655	0.712945	0.228489	2181.78	142.506	0.141512	0.418118	0.44037	-43.0765	29.9157	0.10078	0.54773	0.35149	1.81771	0.736446	0.735326	0.264448	0.000225748	0.785226	0.218732	0.237455	0.697272	0.0652735	73.4671	2.62989	0.999645	0.000322497	3.22497e-05	9113.59	98.7842	0.342331	0.582753	0.0749162	7.52785	1.17254	0.0807211	0.623323	0.295956	-0.165369	0.246663	0.72133	0.223426	0.0552438	-5532.59	281.236	0.567886
91	6138	1.54396	1.31494	0.216527	0.725721	0.0577519	5531.49	266.191	0.44545	0.0860175	0.468532	-77.3063	29.2273	0.582177	0.332557	0.0852662	4.12001	0.671103	0.670354	0.0728707	0.256775	2.13247	0.236631	0.0582966	0.691971	0.249732	111.662	1.23042	0.378045	0.104479	0.517476	4609.56	70.0199	0.356221	0.577087	0.0666917	33.4579	1.61554	0.101681	0.521382	0.376937	0.131875	0.246969	0.724519	0.059292	0.216189	-4886	290.961	0.105606
92	7413	2.30676	1.39532	0.231304	0.709773	0.058923	3159	170.336	0.132529	0.424704	0.442768	-126.312	29.3696	0.333933	0.569197	0.0968709	1.66239	0.653011	0.0679337	0.686871	0.245195	1.47807	0.227543	0.239159	0.703673	0.0571679	113.362	1.3077	0.35876	0.536236	0.105004	8595.92	94.8297	0.0716151	0.569368	0.359017	22.828	1.45782	0.343521	0.565023	0.0914558	-0.172031	0.243882	0.72803	0.0564188	0.215552	-4760.4	288.389	0.564894
93	9965	0.765337	1.23718	0.200959	0.0495416	0.7495	3930.38	215.662	0.424378	0.478738	0.0968842	-371.983	26.9919	0.602481	0.310099	0.0874206	2.24841	0.700744	0.694695	0.0566084	0.248697	-0.237875	0.21349	0.216822	0.7325	0.0506783	103.525	2.43929	0.999234	9.88362e-05	0.000667144	6244.29	71.1509	0.378765	0.540115	0.0811198	14.5389	1.28356	0.318846	0.588767	0.0923871	-0.208044	0.302641	0.771318	0.228583	9.88362e-05	-4991.15	284.767	0.565862
94	9854	0.926393	1.24954	0.743867	0.202044	0.0540886	3400.96	199.287	0.396763	0.0920784	0.511158	-491.77	26.0042	0.306899	0.608582	0.0845187	1.77887	0.649504	0.689076	0.067121	0.243803	1.77767	0.232165	0.23948	0.69983	0.0606899	85.3981	1.14567	0.513203	0.105217	0.38158	7076.78	81.7559	0.553024	0.0769804	0.369996	10.404	1.22646	0.299957	0.618143	0.0818995	-0.577391	0.241522	0.73701	0.212138	0.0508518	-4994.04	285.665	0.571997
95	10002	1.59777	1.35568	0.727117	0.0548115	0.218071	4101.98	274.278	0.505502	0.411436	0.083062	603.266	41.9457	0.0451679	0.642901	0.311931	2.53966	0.745932	0.727303	0.272594	0.000103029	2.38101	0.237956	0.257676	0.683701	0.0586235	78.0034	3.1904	0.999341	0.000576963	8.24232e-05	7299.64	100.287	0.310138	0.0762003	0.613662	28.9004	1.51274	0.529837	0.374614	0.0955491	-0.203138	0.24126	0.219946	0.723182	0.056872	-4318.46	297.56	0.556336
96	6169	3.72422	1.47597	0.654928	0.270574	0.0744978	3666.9	192.65	0.488608	0.0969274	0.414465	-167.344	28.1955	0.346727	0.559679	0.0935949	1.16334	0.642692	0.672654	0.0683526	0.258993	0.958891	0.22588	0.704325	0.249374	0.0463011	90.4959	2.11348	0.728717	0.271189	9.45403e-05	7342.6	79.6471	0.54987	0.0806192	0.369511	13.8245	1.24158	0.0947294	0.576247	0.329024	-0.0599244	0.242759	0.711345	0.228386	0.0602694	-5294.99	278.699	0.346254
97	9802	3.87728	1.56215	0.673995	0.066518	0.259487	4652.48	242.35	0.427428	0.0883956	0.484176	569.935	41.0442	0.622416	0.333192	0.0443925	2.11118	0.667088	0.688686	0.245469	0.0658454	0.360218	0.224738	0.724405	0.0504815	0.225113	121.802	1.53578	0.335068	0.579227	0.0857052	6933.24	83.3462	0.397904	0.526869	0.0752266	18.8085	1.40576	0.329793	0.577811	0.0923959	0.827588	0.25491	0.713219	0.0621637	0.224618	-4772.87	296.865	0.555933
98	7519	1.72464	1.35471	0.213977	0.729534	0.0564889	5514.23	261.248	0.464959	0.431663	0.103378	-281.363	27.8038	0.59345	0.0903081	0.316242	1.58605	0.668217	0.696435	0.239483	0.0640819	2.25418	0.24062	0.698202	0.243542	0.0582562	95.1106	1.22897	0.545929	0.361647	0.0924245	5649.72	69.9379	0.507767	0.39983	0.0924027	36.3669	1.81989	0.369349	0.556751	0.0739003	-0.00327049	0.272351	0.769462	0.230472	6.54564e-05	-4872.57	297.22	0.57054
99	6231	3.20316	1.44383	0.0682732	0.672492	0.259235	3870.25	222.081	0.508272	0.0911649	0.400563	71.2101	29.9734	0.353912	0.550353	0.0957348	1.32568	0.636899	0.253713	0.677612	0.0686752	1.12302	0.222427	0.69788	0.247556	0.0545635	82.8357	0.981375	0.113739	0.4872	0.399061	6588.81	81.3123	0.376952	0.0787458	0.544302	15.6419	1.25985	0.568421	0.0952059	0.336373	-0.177934	0.23804	0.717408	0.225849	0.0567427	-5108.26	281.127	0.548301
100	6243	4.48494	1.61252	0.277737	0.66226	0.0600026	4942.99	273.641	0.527405	0.382677	0.089918	-349.121	27.3403	0.318597	0.592558	0.088845	1.75423	0.648657	0.24735	0.685094	0.0675565	2.06024	0.244305	0.0497017	0.702949	0.24735	126.06	1.90366	0.715181	4.29203e-05	0.284776	7276.58	82.5784	0.537233	0.0726211	0.390145	20.3253	1.39183	0.57187	0.0867419	0.341388	0.195878	0.24577	0.718185	0.0564831	0.225332	-4643.08	297.087	0.561312
101	10019	1.34156	1.31467	0.20913	0.738906	0.0519631	3522.52	185.443	0.425712	0.135344	0.438944	-427.653	26.5032	0.610522	0.0894757	0.300002	6.6121	2.87409	0.999784	5.8982e-05	0.000157285	0.197906	0.21991	0.220829	0.729548	0.0496235	112.83	17.7574	0.999764	0.000176946	5.8982e-05	6435.43	76.6535	0.380335	0.536579	0.0830859	19.3222	1.61166	0.69121	0.308692	9.83033e-05	-0.299533	0.257	0.211195	0.744352	0.0444527	-5359.41	284.157	0.319918
102	5950	3.88603	1.62791	0.239459	0.697087	0.0634535	6709.19	297.167	0.120781	0.431772	0.447447	72.0316	31.8176	0.577177	0.0941141	0.328709	2.9848	0.795574	0.255616	0.744354	3.003e-05	1.11977	0.239224	0.728438	0.220991	0.0505706	65.2446	1.1211	0.70979	0.29015	6.00601e-05	5914.05	68.0936	0.446607	0.431081	0.122312	40.1283	1.85287	0.374565	0.0956456	0.52979	0.338371	0.426879	0.783483	3.003e-05	0.216486	-5178.97	312.709	0.32021
103	6258	1.63739	1.33735	0.731163	0.21377	0.0550668	4042.15	206.052	0.424755	0.0986117	0.476633	-349.73	27.1464	0.600347	0.311938	0.0877154	2.07163	0.660789	0.242827	0.693874	0.0632996	4.57244	0.26808	0.674603	0.0537148	0.271682	92.3585	1.15688	0.365007	0.0993785	0.535615	6615.17	74.2458	0.527039	0.389907	0.0830542	28.9178	1.61227	0.356734	0.55543	0.0878365	-0.395902	0.24547	0.211833	0.738024	0.0501433	-4986.86	287.922	0.573651
104	6069	2.60744	1.41318	0.24002	0.697218	0.0627628	4672.38	253.659	0.534708	0.0736506	0.391641	-373.68	26.4183	0.594159	0.315888	0.0899533	1.63354	0.644362	0.679446	0.254767	0.0657872	1.48082	0.228122	0.697362	0.247998	0.0546402	101.933	1.39716	0.323463	0.631142	0.0453943	6365.28	75.9428	0.384844	0.085892	0.529264	27.357	1.47899	0.529351	0.105738	0.364912	0.0293718	0.242218	0.0596809	0.719223	0.221096	-4873.82	285.751	0.565586
105	7081	3.3904	1.50721	0.683843	0.252685	0.0634716	4285.57	283.227	0.0737992	0.595503	0.330698	1575.7	43.6912	0.0886271	0.540853	0.37052	1.63461	0.651105	0.676654	0.25455	0.0687967	1.93534	0.23211	0.255177	0.0653542	0.679469	83.4625	1.02329	0.501676	0.105858	0.392466	8323.75	94.6167	0.558227	0.365356	0.0764169	19.8409	1.42568	0.572266	0.340075	0.0876589	0.152641	0.250182	0.715023	0.226579	0.0583974	-4100.01	298.587	0.349542
106	6115	1.22422	1.3143	0.0545998	0.748457	0.196943	4592.5	240.171	0.435413	0.452447	0.11214	-358.652	27.3222	0.0819847	0.616052	0.301963	2.88771	0.822118	0.744934	0.254896	0.000170093	0.409097	0.223682	0.735554	0.215192	0.049254	83.0947	2.50296	0.999344	0.000121495	0.000534577	6236.78	76.286	0.0870389	0.524007	0.388954	21.7062	1.49762	0.332313	0.58925	0.0784371	0.126857	0.382058	0.21281	0.787117	7.28969e-05	-5670.08	289.91	0.594377
107	9573	0.942173	1.2175	0.212819	0.0524289	0.734752	4151.11	237.965	0.0678358	0.390248	0.541916	85.6279	29.0443	0.550435	0.353408	0.0961573	1.16422	0.627635	0.678312	0.255596	0.0660912	-0.0177531	0.205101	0.709104	0.055397	0.235499	61.9908	0.857679	0.408737	0.477048	0.114215	5700.4	71.5994	0.562534	0.372077	0.0653888	9.31561	1.16952	0.609956	0.304853	0.0851912	-0.329269	0.242381	0.225077	0.721905	0.0530179	-5887.61	270.065	0.567156
108	1066	2.47259	1.43825	0.23059	0.708263	0.0611466	4175.83	257.674	0.583838	0.0669808	0.349181	1020.7	42.105	0.360905	0.0655503	0.573544	1.3753	0.667119	0.696539	0.241782	0.0616796	1.49761	0.23888	0.712022	0.0562942	0.231684	92.8352	1.17266	0.528778	0.372041	0.099181	7388.95	91.5984	0.573292	0.0700101	0.356698	28.0368	1.59509	0.353248	0.0898968	0.556855	-0.18295	0.248471	0.731852	0.0538259	0.214322	-4985.61	301.097	0.0939078
109	9996	2.00025	1.35448	0.709844	0.0630229	0.227133	5559.19	265.652	0.496061	0.414354	0.0895845	-386.829	26.5395	0.597776	0.313929	0.0882948	1.64279	0.656857	0.679901	0.250174	0.0699247	1.91594	0.232739	0.690707	0.251534	0.0577593	87.5639	1.07549	0.488636	0.118028	0.393335	5985.29	76.1814	0.543607	0.0706219	0.385771	57.4357	1.94155	0.405535	0.113218	0.481247	-0.362198	0.241776	0.724937	0.218489	0.0565742	-5306.47	290.655	0.33697
110	9131	1.40966	1.3127	0.215258	0.729784	0.0549578	3923.18	222.529	0.412327	0.500521	0.0871527	-540.553	25.4428	0.611294	0.303023	0.0856828	1.86571	0.670739	0.256477	0.68291	0.0606129	2.83561	0.249555	0.679215	0.0546516	0.266133	56.3107	1.14879	0.334504	0.665435	6.12457e-05	6542.1	73.9222	0.532858	0.0771492	0.389992	48.663	1.88284	0.402282	0.492436	0.105281	-0.556357	0.239264	0.7306	0.0554274	0.213972	-5405.16	279.144	0.573668
111	5726	1.0853	1.27524	0.742423	0.0557093	0.201868	3906.54	228.37	0.393013	0.54717	0.0598167	-423.963	26.4647	0.615353	0.301721	0.0829262	8.64807	5.2969	0.999805	6.48536e-05	0.000129707	0.537389	0.224801	0.722513	0.0493969	0.22809	113.197	25.8691	0.999805	6.48536e-05	0.000129707	6046.03	73.4297	0.0795538	0.527649	0.392797	38.9533	2.84517	0.737062	6.48536e-05	0.262873	-0.26343	0.291977	0.779562	0.220373	6.48536e-05	-5224.31	285.848	0.320788
112	5253	1.81109	1.36609	0.220666	0.720464	0.0588695	5475.21	309.461	0.57733	0.342202	0.0804675	254.024	38.1945	0.322705	0.627016	0.0502787	1.83474	0.659085	0.684836	0.249751	0.0654135	-0.0335492	0.215482	0.721191	0.227318	0.0514906	66.4666	0.867041	0.455659	0.137129	0.407212	5689.78	68.5829	0.445749	0.43293	0.121321	21.3413	1.42634	0.339536	0.0980529	0.562411	-0.343378	0.242715	0.728247	0.215873	0.0558802	-4594.85	299.909	0.344168
113	9999	2.40647	1.382	0.697558	0.242221	0.0602207	4052.13	212.157	0.3949	0.493317	0.111783	-60.0001	29.7001	0.344396	0.571308	0.084296	1.46382	0.644497	0.678514	0.25699	0.0644959	0.977714	0.221723	0.247101	0.700689	0.05221	82.8426	1.00822	0.503919	0.396131	0.0999503	6228.7	69.2988	0.523568	0.395073	0.0813594	18.1502	1.32577	0.560383	0.336126	0.103491	-0.299279	0.243465	0.720251	0.0575432	0.222205	-4948.48	281.858	0.344568
114	9578	0.789598	1.24833	0.748066	0.0476819	0.204252	3414.16	203.653	0.416302	0.477329	0.10637	-370.301	27.1979	0.588107	0.324567	0.0873268	1.79274	0.649417	0.68299	0.249415	0.0675943	2.17709	0.238163	0.250915	0.690877	0.0582079	74.3549	0.924299	0.128831	0.471781	0.399388	6775.44	79.2063	0.552	0.377437	0.0705632	16.1384	1.29454	0.572333	0.0969232	0.330744	-0.303238	0.238397	0.220686	0.0573082	0.722006	-4653.99	288.937	0.34229
115	9369	2.8503	1.45923	0.234921	0.705141	0.0599374	4589.82	240.939	0.505413	0.081966	0.412621	-143.759	29.2276	0.59017	0.322923	0.0869073	2.43811	0.669892	0.698352	0.240504	0.0611444	-0.16544	0.217524	0.73875	0.214402	0.0468485	110.589	1.33611	0.349855	0.103542	0.546603	6127.61	75.7512	0.541511	0.0760062	0.382483	15.2735	1.32648	0.311229	0.596507	0.0922636	-0.667913	0.240627	0.738976	0.0555996	0.205424	-5154.06	296.377	0.581419
116	6220	3.05642	1.44864	0.248962	0.68023	0.0708087	4081.05	257.203	0.367516	0.0756036	0.55688	77.659	32.1436	0.0790815	0.583015	0.337903	1.78281	0.72654	0.728719	0.271248	3.37667e-05	2.28892	0.249144	0.695796	0.264292	0.0399122	86.1775	1.94358	0.717272	3.37667e-05	0.282695	5900.27	69.8791	0.488908	0.398649	0.112443	26.5489	1.45563	0.537126	0.368394	0.0944791	-0.410477	0.241205	0.726152	0.0565254	0.217322	-4738.18	288.791	0.346007
117	7207	1.17294	1.29227	0.739916	0.211307	0.0487769	4542.85	241.628	0.476189	0.40523	0.118581	-502.426	25.9756	0.617367	0.30125	0.0813836	3.28474	0.728732	0.686282	0.255168	0.05855	2.58377	0.246153	0.0496061	0.696351	0.254043	105.508	1.45276	0.264882	0.73494	0.000177694	5707.04	67.4141	0.396227	0.51774	0.0860333	56.3447	2.02761	0.507315	0.391725	0.10096	0.120725	0.288372	0.232009	0.767814	0.000177694	-5104.73	291.561	0.328674
118	991	1.20181	1.29235	0.733434	0.052327	0.214239	3840.15	199.394	0.426543	0.088801	0.484656	-327.077	27.3946	0.599784	0.319158	0.081058	2.21406	0.68217	0.685366	0.251814	0.0628209	2.51861	0.248274	0.692681	0.259088	0.0482313	106.048	1.53019	0.252486	0.747473	4.07531e-05	6702.27	73.3543	0.512144	0.390272	0.0975833	21.7211	1.43272	0.561272	0.0972573	0.34147	-0.294549	0.289912	0.767911	0.232048	4.07531e-05	-5763.35	280.033	0.325454
119	1925	2.76332	1.43409	0.700075	0.0590674	0.240858	3941.32	222.604	0.401815	0.514852	0.0833333	-83.7347	28.9299	0.573172	0.339587	0.0872417	1.59817	0.652534	0.248301	0.689505	0.0621941	1.04619	0.225572	0.709353	0.0546153	0.236032	106.149	1.34304	0.555839	0.086562	0.357599	6147.58	73.7464	0.547954	0.084081	0.367965	18.5138	1.36905	0.576332	0.334047	0.0896207	-0.289001	0.240902	0.728045	0.213975	0.0579799	-5453.38	285.124	0.334115
120	9913	2.44641	1.41991	0.235633	0.708174	0.056193	4835.95	260.473	0.411161	0.493438	0.0954005	-428.265	26.6259	0.605582	0.308003	0.0864148	2.80186	0.671283	0.250162	0.68306	0.0667787	2.11922	0.23429	0.248804	0.689799	0.061397	57.1226	0.835212	0.413876	0.449997	0.136127	6659.73	79.6222	0.39639	0.521462	0.0821482	38.4162	1.74992	0.382281	0.520994	0.0967257	-0.175176	0.244466	0.729717	0.216368	0.0539143	-4968.19	290.902	0.561607
121	9701	1.50443	1.30843	0.212746	0.730396	0.0568584	4215.27	239.003	0.576699	0.358277	0.0650236	-325.874	27.5904	0.0759771	0.607269	0.316754	3.01089	0.661706	0.681802	0.0658203	0.252377	1.09094	0.223426	0.0546179	0.710132	0.23525	90.978	1.12321	0.525965	0.0973861	0.376649	5567.94	64.8713	0.516306	0.387204	0.0964899	23.7223	1.42263	0.552801	0.350461	0.0967389	-0.321525	0.244434	0.207568	0.729948	0.0624844	-5144.27	288.541	0.560418
122	7165	2.41187	1.40416	0.705458	0.23485	0.0596912	4190.16	205.312	0.465214	0.431347	0.103439	-488.812	25.8373	0.613833	0.0806463	0.30552	2.61224	0.665836	0.682331	0.0682117	0.249457	0.595946	0.22375	0.720948	0.0479009	0.231151	85.7844	1.17174	0.710518	4.77338e-05	0.289434	5272.83	63.2272	0.0876393	0.501158	0.411203	36.5652	1.72097	0.529225	0.381179	0.0895964	-0.308477	0.242009	0.211747	0.730208	0.0580443	-5313.28	285.608	0.102294
123	5921	2.38033	1.42151	0.719814	0.222988	0.0571978	4875.26	257.388	0.444918	0.45739	0.0976916	-495.062	25.574	0.621225	0.291888	0.0868868	2.62992	0.703034	0.694133	0.244501	0.0613658	-0.863604	0.208771	0.748381	0.202853	0.0487656	83.5067	1.98513	0.268548	0.731324	0.000128246	4945.28	73.2767	0.549792	0.381372	0.0688362	31.6596	1.75094	0.352998	0.0730042	0.573998	0.15619	0.253714	0.0481244	0.736518	0.215357	-5502.52	287.477	0.323277
124	9699	1.30542	1.30075	0.731875	0.0512283	0.216896	3930.24	211.132	0.533613	0.391252	0.0751348	-458.126	26.1418	0.0824446	0.612552	0.305003	2.83295	0.661319	0.680647	0.252876	0.0664769	0.980232	0.231051	0.720252	0.0431696	0.236579	90.7048	1.09257	0.106141	0.509676	0.384182	6823.02	76.5588	0.555303	0.366747	0.0779509	29.7341	1.61838	0.36456	0.0896345	0.545806	-0.495957	0.242181	0.219083	0.729119	0.0517975	-5167.06	284.955	0.568095
125	9609	1.36649	1.31807	0.212516	0.732881	0.0546026	4989.47	238.72	0.456949	0.126303	0.416748	-340.151	27.3041	0.313909	0.602435	0.0836554	4.40262	0.890995	0.266062	0.733743	0.000194612	2.06424	0.241279	0.0530179	0.701437	0.245545	92.5287	3.5468	0.99911	0.000222414	0.000667241	4990.43	63.9291	0.42823	0.0989185	0.472852	56.3615	1.9964	0.478162	0.115238	0.4066	-0.124785	0.252464	0.729906	0.213601	0.0564931	-4670.71	297.521	0.0997248
126	9641	1.49676	1.29596	0.218483	0.72697	0.0545471	4551.22	227.032	0.437528	0.472889	0.0895835	-360.299	26.1473	0.593967	0.314384	0.0916497	2.49462	0.650383	0.684701	0.251985	0.0633136	0.91648	0.226344	0.717524	0.0520381	0.230438	119.575	1.34284	0.544467	0.101479	0.354054	5293.85	62.8666	0.519909	0.0884619	0.391629	32.4966	1.6013	0.5339	0.371646	0.0944538	-0.30875	0.237803	0.732814	0.0516839	0.215502	-4508.85	286.5	0.334396
127	9728	3.20171	1.48932	0.0607725	0.694669	0.244558	4450.56	232.212	0.539359	0.395009	0.0656323	-257.481	28.1267	0.605371	0.313152	0.0814772	2.71775	0.662064	0.687203	0.0673281	0.245469	3.1508	0.247495	0.688038	0.254404	0.057558	106.573	1.2448	0.519971	0.111243	0.368786	5985.97	82.4635	0.54351	0.0752506	0.381239	31.8669	1.5845	0.529462	0.103068	0.36747	-0.0324837	0.244148	0.212944	0.0574314	0.729624	-5022.63	287.821	0.574213
128	7068	1.20177	1.31654	0.742898	0.0535629	0.203539	5510.11	258.951	0.112281	0.450075	0.437644	-352.038	29.5156	0.0701985	0.615736	0.314065	2.93984	0.69343	0.249314	0.0640927	0.686593	1.95975	0.239685	0.244269	0.701473	0.0542576	70.0374	1.21585	0.711894	0.287924	0.000182809	6825.86	96.0758	0.594092	0.341377	0.0645315	50.729	2.00399	0.388871	0.519542	0.0915871	-0.211837	0.258993	0.738949	0.212789	0.0482615	-4561.45	300.751	0.340865
129	9527	3.43304	1.48776	0.680799	0.252145	0.0670561	3953.96	219.837	0.426636	0.475987	0.0973774	-461.928	26.0022	0.606697	0.310319	0.0829846	2.73641	0.86567	0.733522	0.266448	3.01105e-05	-0.128394	0.213351	0.721809	0.0529042	0.225287	99.0578	3.48062	0.999729	3.01105e-05	0.000240884	6363.84	71.652	0.51772	0.0846105	0.397669	11.535	1.23416	0.603174	0.0845202	0.312306	0.485388	0.289283	0.758574	0.241306	0.000120442	-5143.85	285.239	0.0938846
130	9834	1.48825	1.25465	0.708175	0.0599464	0.231879	4228.01	219.993	0.40482	0.514853	0.0803276	-452.859	25.0862	0.322444	0.0922035	0.585352	2.18488	0.894896	0.725752	0.274216	3.1501e-05	0.8456	0.212201	0.688045	0.25289	0.0590644	85.2588	3.0201	0.737596	3.1501e-05	0.262372	6252.04	76.847	0.352181	0.578705	0.0691132	22.6826	1.42415	0.548527	0.356844	0.0946291	0.0140587	0.51917	0.235124	0.764845	3.1501e-05	-5645.49	271.422	0.346889
131	6919	0.72763	1.25709	0.755013	0.0594719	0.185515	4707.59	229.998	0.469984	0.410699	0.119317	-314.122	27.526	0.314485	0.601943	0.0835721	2.38003	0.667532	0.690871	0.0615892	0.24754	0.52039	0.223413	0.726305	0.224125	0.0495703	67.1344	0.935198	0.405343	0.0868726	0.507784	5688.67	63.8159	0.42552	0.470918	0.103562	37.5459	1.76203	0.531635	0.0890522	0.379312	0.132722	0.250007	0.731909	0.215531	0.0525595	-5311.23	294.446	0.572051
132	9844	2.94318	1.47498	0.70484	0.0577608	0.237399	3181.34	198.229	0.541092	0.380021	0.0788877	-183.761	29.5469	0.0874798	0.581198	0.331323	2.69201	0.675648	0.249934	0.688863	0.0612035	4.11865	0.249429	0.266824	0.661998	0.0711785	83.7324	1.65271	0.261145	0.738738	0.000117699	9154.45	103.669	0.325879	0.588613	0.0855083	26.6677	1.55589	0.557952	0.0915698	0.350478	0.0444855	0.245596	0.213535	0.729204	0.0572606	-4238.67	297.627	0.573047
133	9111	1.46911	1.31706	0.734092	0.0544897	0.211419	2980.49	189.878	0.407805	0.486347	0.105849	-8.752	29.6974	0.341878	0.5643	0.0938226	2.5336	0.683815	0.694387	0.250473	0.0551406	0.0340417	0.286679	0.233022	0.766947	3.09953e-05	79.8728	1.50581	0.722251	0.000309953	0.277439	7097.43	88.1247	0.551778	0.0835322	0.36469	8.75353	1.21401	0.290364	0.629111	0.0805257	-0.00389027	0.246331	0.727893	0.217835	0.0542727	-5373.81	283.404	0.573815
134	9950	0.698619	1.32459	0.764771	0.0547735	0.180455	2837.04	200.672	0.405265	0.475977	0.118758	427.967	35.0398	0.357546	0.529934	0.112519	14.491	2.94886	0.998792	0.000947186	0.000261293	0.785609	0.239233	0.73126	0.0460202	0.222719	119.056	15.3295	0.998694	0.00117582	0.000130646	11735.6	113.494	0.439984	0.446941	0.113074	15.8431	1.6566	0.317373	0.000751217	0.681876	0.146528	0.275718	0.750171	0.211092	0.0387366	-4569.6	315.889	0.573668
135	9592	0.529173	1.26654	0.768449	0.182816	0.0487344	3630.16	200.252	0.487415	0.0909447	0.42164	21.6631	31.4525	0.0927986	0.571123	0.336078	2.49306	0.696126	0.694688	0.245205	0.060107	1.9549	0.240479	0.0527273	0.701783	0.24549	72.1707	1.27995	0.300143	0.000249554	0.699608	8208.21	96.0965	0.365704	0.0877005	0.546595	15.4429	1.33339	0.0799643	0.602103	0.317932	-0.487649	0.246983	0.742424	0.0520856	0.20549	-4649.37	302.866	0.577005
136	9691	2.1193	1.37133	0.708678	0.0627357	0.228586	4820.9	262.05	0.397974	0.0911777	0.510848	94.8238	32.0737	0.578425	0.338932	0.0826432	2.15985	0.65587	0.0719507	0.677942	0.250107	2.11539	0.233065	0.250418	0.687779	0.0618026	108.701	1.29765	0.543178	0.354135	0.102687	7312.4	84.1663	0.375909	0.537074	0.0870174	31.072	1.58508	0.52817	0.374587	0.0972433	-0.318007	0.243026	0.726331	0.0577783	0.215891	-5071.88	287.613	0.563027
137	9078	2.40064	4.76066	0.198046	3.54064e-05	0.801919	4512.37	217.527	0.445217	0.148848	0.405934	-178.284	28.9161	0.590702	0.0926762	0.316622	4.50124	1.16327	0.745605	0.000212438	0.254182	-0.259674	0.218447	0.204667	0.741038	0.0542957	96.874	5.5018	0.999611	0.000354064	3.54064e-05	7617.1	80.3876	0.408767	0.489706	0.101528	18.0051	1.42607	0.593783	0.319985	0.0862322	0.179747	0.284785	0.773966	0.225963	7.08128e-05	-5011.57	296.07	0.317436
138	6113	1.79006	1.42553	0.74414	0.0501799	0.20568	4755.69	232.206	0.435269	0.439527	0.125205	14.2252	31.1315	0.328607	0.579613	0.09178	2.91425	0.709713	0.707543	0.236252	0.0562049	3.24026	0.254943	0.695812	0.242426	0.0617615	94.9951	1.37235	0.72681	0.272998	0.000191608	8534.9	86.4801	0.423921	0.468757	0.107322	38.3002	1.7786	0.36678	0.534947	0.0982734	-0.166672	0.256121	0.74793	0.198612	0.0534585	-5010.38	305.388	0.592004
139	9930	0.916976	1.22986	0.207208	0.733942	0.0588496	3975.14	210.623	0.41665	0.082531	0.500819	-424.131	26.2469	0.58772	0.324297	0.0879831	2.26742	0.714889	0.721095	0.278794	0.000110985	2.84199	0.256007	0.0558253	0.676382	0.267792	62.2828	2.22812	0.999625	8.32385e-05	0.000291335	6884.86	78.4843	0.535598	0.379609	0.0847923	27.092	1.50584	0.365015	0.0945035	0.540482	-0.596187	0.236159	0.726561	0.220027	0.0534114	-4739.52	282.726	0.546211
140	7107	0.814282	1.22601	0.0533063	0.73892	0.207774	2956.11	171.932	0.426094	0.117296	0.45661	-488.787	25.7562	0.322385	0.585575	0.0920397	1.69087	0.64181	0.680737	0.252945	0.0663179	1.73845	0.228191	0.249329	0.690078	0.0605928	74.3574	2.52374	0.998192	0.000520462	0.00128746	8233.11	89.5732	0.358708	0.564866	0.0764258	19.1973	1.39338	0.568537	0.0912179	0.340245	-0.657939	0.234756	0.0550047	0.728866	0.216129	-4799.93	283.725	0.559086
141	9990	0.245827	1.19603	0.186201	0.766713	0.0470867	3238.81	174.824	0.122672	0.440913	0.436415	-384.66	26.6822	0.3177	0.59938	0.0829196	3.00675	0.699377	0.252678	0.686723	0.0605987	0.37876	0.217868	0.720839	0.227987	0.0511739	100.711	3.20513	0.999291	0.000279945	0.000429249	6903.57	78.9827	0.0885932	0.540741	0.370666	15.2344	1.30655	0.590217	0.0900116	0.319772	-0.650103	0.240347	0.213057	0.735004	0.0519391	-5458.28	278.342	0.583405
142	1137	1.66325	1.33721	0.723561	0.218179	0.0582602	4273.05	252.679	0.39365	0.531352	0.0749984	-158.831	28.9504	0.57598	0.0897953	0.334225	1.60867	0.662353	0.6826	0.25351	0.0638899	1.81416	0.239811	0.24691	0.701322	0.0517676	123.074	1.45978	0.561442	0.358901	0.0796575	5810.26	75.4411	0.404392	0.0872069	0.508401	13.0752	1.27565	0.319816	0.595371	0.0848127	-0.313817	0.244878	0.726796	0.216583	0.0566209	-4754.05	291.458	0.3457
143	9636	2.0973	1.35831	0.70816	0.233575	0.0582648	4154.66	219.839	0.525822	0.0724579	0.401721	-336.118	27.5167	0.604874	0.31469	0.0804364	2.85473	0.801171	0.733236	0.26671	5.42756e-05	1.00755	0.227779	0.23713	0.709354	0.0535157	83.0297	2.5929	0.999729	5.42756e-05	0.000217102	6058.85	76.5674	0.571305	0.359901	0.0687943	22.2417	1.38325	0.35081	0.546555	0.102635	-0.406226	0.242413	0.727727	0.0522131	0.22006	-5102.31	284.503	0.338272
144	6153	3.0613	1.50444	0.702198	0.0603006	0.237502	2860.35	166.398	0.434313	0.451502	0.114185	13.7769	31.1962	0.556055	0.0977744	0.34617	2.93287	0.69436	0.694433	0.061096	0.244471	5.28425	0.270401	0.659035	0.0645546	0.276411	108.123	1.43029	0.564684	0.356927	0.078389	9532.48	88.6386	0.413077	0.0905978	0.496325	18.6943	1.40372	0.586975	0.324744	0.0882806	-0.0995317	0.251985	0.210075	0.740329	0.0495962	-3247.81	310.475	0.10419
145	6923	1.1211	1.29691	0.742541	0.0541033	0.203356	4203.82	230.715	0.117013	0.429486	0.453501	97.3292	30.6934	0.558595	0.349723	0.0916821	2.16329	0.658104	0.686818	0.247868	0.0653137	0.291168	0.218003	0.717843	0.226308	0.0558494	79.1869	1.00246	0.510894	0.388972	0.100134	6051.66	70.154	0.406407	0.495812	0.0977807	16.415	1.32555	0.319812	0.587089	0.0930992	-0.194477	0.248712	0.210745	0.732976	0.0562796	-5088.51	290.831	0.574031
146	9695	0.844632	1.32194	0.768241	0.181608	0.0501509	2898.36	188.473	0.454529	0.416831	0.12864	-177.512	30.0845	0.0893418	0.586987	0.323672	4.06467	0.716796	0.242657	0.696047	0.0612955	3.51134	0.266904	0.691768	0.249138	0.0590943	127.529	1.89827	0.25217	0.747706	0.000123145	9504.28	92.21	0.404978	0.489194	0.105828	41.1524	1.90539	0.542962	0.0801213	0.376916	0.188426	0.276578	0.746968	0.208377	0.0446555	-4040.89	309.231	0.326058
147	9821	2.47169	1.42238	0.230166	0.0628689	0.706965	3329.13	188.41	0.440555	0.444941	0.114504	838.512	40.1233	0.385871	0.0797437	0.534385	2.36105	0.692553	0.246747	0.695014	0.0582385	0.701679	0.225813	0.228536	0.715818	0.0556461	80.7088	1.53296	0.296247	0.703574	0.000179346	8039.63	84.4642	0.510565	0.407653	0.0817817	12.6799	1.31667	0.307709	0.616167	0.0761242	0.0220888	0.322084	0.770845	0.22909	6.52167e-05	-5317.59	290.211	0.326817
148	9804	1.48012	1.28056	0.717381	0.0598777	0.222741	4612.57	232.478	0.0885395	0.484758	0.426702	-421.668	25.6685	0.594925	0.090005	0.31507	2.52579	0.656349	0.674378	0.0659493	0.259673	0.637858	0.217943	0.704045	0.0573235	0.238632	87.9392	1.14662	0.388472	0.515828	0.0956997	5153.68	60.7625	0.414371	0.0837451	0.501884	24.7237	1.45052	0.543024	0.101625	0.355351	-0.258487	0.247892	0.721945	0.227682	0.0503727	-5770.83	273.543	0.339147
149	9768	1.67509	1.34461	0.723343	0.216948	0.0597097	3584.37	193.513	0.424728	0.126378	0.448894	-464.632	26.276	0.308754	0.0911441	0.600102	4.99423	2.49693	0.999823	2.20902e-05	0.000154631	3.00485	0.246051	0.679759	0.263271	0.0569706	113.09	13.674	0.999845	2.20902e-05	0.000132541	7261.46	73.4856	0.47516	0.420752	0.104089	26.9756	1.82097	0.717511	0.282467	2.20902e-05	0.144934	0.269898	0.729859	0.221078	0.0490623	-5635.8	284.038	0.579403
150	9711	0.871823	1.22138	0.729544	0.214124	0.0563324	2393.62	147.382	0.422295	0.488923	0.0887825	-411.764	26.0334	0.328633	0.0879421	0.583425	1.52075	0.637662	0.260558	0.0687989	0.670643	0.72817	0.214726	0.696627	0.243492	0.0598809	55.4854	0.927015	0.67704	0.32261	0.000350181	6634.42	77.0445	0.562741	0.356788	0.0804716	19.0182	1.33602	0.34766	0.563348	0.0889926	-0.713018	0.231702	0.0628458	0.719388	0.217766	-4997.8	275.197	0.553753
151	6039	3.13803	1.42515	0.669125	0.262432	0.0684425	3363.53	194.042	0.410222	0.513727	0.0760509	-496.681	25.2553	0.593707	0.319104	0.0871889	1.69044	0.766153	0.72305	0.27685	9.98918e-05	0.702407	0.218236	0.697311	0.054774	0.247915	104.317	2.67927	0.736902	9.98918e-05	0.262998	7449.28	86.6344	0.553034	0.358195	0.0887705	17.9892	1.34303	0.343944	0.568368	0.0876883	-0.744719	0.23764	0.0541913	0.720203	0.225606	-5622.32	272.969	0.558328
152	8214	2.30152	1.41768	0.220042	0.721567	0.0583906	4724.4	232.658	0.419145	0.489776	0.0910791	-278.181	27.871	0.318068	0.0887765	0.593155	3.4229	0.757668	0.700667	0.0452443	0.254089	1.55311	0.23446	0.236593	0.713715	0.049692	74.5367	2.21044	0.999567	3.936e-05	0.0003936	6005.49	67.9872	0.406038	0.50798	0.0859819	43.5165	1.95759	0.365713	0.556629	0.0776573	0.125081	0.26437	0.215417	0.0409344	0.743648	-4271.54	298.147	0.337591
153	9697	2.61795	1.42072	0.704148	0.0601693	0.235683	3184.79	201.249	0.417285	0.492794	0.089921	1082.96	39.3353	0.536982	0.374952	0.088066	3.08497	0.947382	0.742152	0.257658	0.000190259	0.338813	0.216879	0.720748	0.223863	0.0553891	63.8647	2.97394	0.999405	0.000523212	7.1347e-05	7320.71	81.8043	0.555318	0.368626	0.0760559	17.806	1.35416	0.579433	0.0924895	0.328077	0.664687	0.574777	0.78741	0.000285388	0.212305	-4912.69	291.287	0.571038
154	9781	0.164586	1.17537	0.18365	0.765796	0.0505546	3555.11	213.467	0.39131	0.0821667	0.526523	-393.035	26.9191	0.315789	0.0935903	0.59062	2.94459	0.708251	0.688572	0.0574087	0.254019	2.20395	0.234285	0.691895	0.0585718	0.249533	127.284	1.78419	0.760271	0.23948	0.000249242	7144.34	74.6077	0.525776	0.394218	0.0800066	37.7573	1.69709	0.508869	0.103518	0.387613	-0.0816488	0.312152	0.770448	0.229469	8.30806e-05	-5416.76	284.225	0.32767
155	7372	1.43217	1.25333	0.236206	0.0607975	0.702996	3826.48	213.125	0.541118	0.387892	0.0709903	-525.643	24.7831	0.590131	0.0908367	0.319033	1.78769	0.654549	0.662045	0.270148	0.0678066	1.42092	0.224275	0.263832	0.681969	0.0541991	122.521	1.89073	0.745282	0.000205397	0.254512	5996.08	72.9061	0.570104	0.355927	0.0739685	48.8143	1.79455	0.490873	0.114868	0.394259	0.0382536	0.238242	0.239775	0.701687	0.0585381	-5492.88	271.778	0.345349
156	9690	2.97124	1.41385	0.676221	0.254177	0.0696022	3976.15	300.737	0.797361	0.000916573	0.201722	-168.737	27.9335	0.560255	0.342569	0.0971758	3.44516	1.01606	0.730088	0.00032462	0.269587	0.716596	0.219562	0.0554527	0.699421	0.245126	116.51	5.02361	0.99916	0.000229143	0.000611049	7058.38	98.3327	0.543566	0.0793599	0.377074	18.975	1.36294	0.559415	0.355783	0.0848021	0.16563	0.375358	0.759667	7.63811e-05	0.240257	-5360.06	275.874	0.105692
157	6118	1.22783	1.3021	0.741827	0.0524181	0.205755	4081.54	224.953	0.507754	0.0754197	0.416827	-307.612	27.3785	0.5997	0.315088	0.0852118	2.75935	0.678499	0.245663	0.693046	0.061291	1.70134	0.23398	0.703877	0.056235	0.239888	92.1274	1.32811	0.59956	0.0654676	0.334972	6410.49	81.1435	0.0688849	0.363669	0.567446	34.2705	1.7031	0.538269	0.0914868	0.370244	-0.215982	0.245185	0.734093	0.056195	0.209712	-5429.05	285.002	0.579856
158	6445	2.36437	1.3829	0.231182	0.705965	0.0628526	3949.39	221.182	0.415267	0.493101	0.0916328	-333.106	26.7633	0.316568	0.593377	0.0900558	1.83065	0.675498	0.247043	0.690059	0.062898	0.48183	0.218741	0.71943	0.226072	0.0544975	105.031	1.93652	0.766179	6.06538e-05	0.23376	6760.27	80.8878	0.379572	0.535194	0.0852338	16.3011	1.30432	0.325939	0.579972	0.0940893	-0.270061	0.239571	0.728422	0.214138	0.0574392	-5361.74	280.494	0.0961363
159	6034	1.6732	1.32103	0.718925	0.0586549	0.22242	3805.01	207.9	0.504597	0.0835605	0.411843	-457.306	25.9133	0.0843995	0.608676	0.306925	1.24308	0.644937	0.248427	0.688479	0.0630942	0.702066	0.221696	0.713314	0.230023	0.0566625	137.166	1.53348	0.558533	0.0946239	0.346844	6226.15	78.1192	0.55474	0.075416	0.369844	15.8291	1.30227	0.324385	0.581935	0.0936801	-0.71898	0.236222	0.729813	0.0579383	0.212248	-5647.51	281.085	0.584155
160	7280	0.384788	1.16973	0.742825	0.0500466	0.207129	3412.84	175.575	0.105378	0.458709	0.435913	-425.193	25.6476	0.324215	0.0907333	0.585052	7.69142	3.25775	0.999413	6.90775e-05	0.000518081	1.24521	0.226414	0.690947	0.253376	0.0556764	102.254	15.7111	0.999413	6.90775e-05	0.000518081	5951.65	65.6969	0.520948	0.0894208	0.389631	17.5991	1.7239	0.272511	0.72742	6.90775e-05	2.12825	0.721067	0.998584	0.000310849	0.00110524	-6080.92	272.218	0.57279
161	7036	0.250483	1.15492	0.201644	0.74275	0.0556059	2993.28	185.969	0.521027	0.0854385	0.393534	-415.065	25.9634	0.330977	0.57418	0.0948424	2.21315	0.64112	0.0735814	0.661838	0.26458	5.89846	0.260904	0.307993	0.627931	0.0640752	70.3667	1.12982	0.299553	0.700345	0.000102217	7985.63	95.0145	0.0802693	0.585219	0.334511	68.9478	2.19625	0.550422	0.0930317	0.356546	-0.608718	0.229015	0.225388	0.718408	0.0562046	-4909.14	276.31	0.346879
162	6968	0.00275693	1.18097	0.772846	0.0465916	0.180562	5010.49	250.581	0.407716	0.115769	0.476515	-297.957	27.1024	0.59506	0.0914167	0.313523	1.85845	0.675737	0.693511	0.247437	0.0590518	0.043012	0.214396	0.721996	0.0534683	0.224536	63.045	1.25416	0.300464	0.698905	0.000630895	5564.9	65.6228	0.475032	0.0925523	0.432415	28.8681	1.57316	0.549951	0.0948551	0.355194	-0.293322	0.264474	0.216807	0.742216	0.0409766	-5365.43	283.738	0.0968108
163	9850	3.71837	1.58999	0.688983	0.0566268	0.25439	2815.65	226.891	0.561752	0.104903	0.333345	305.08	36.4068	0.584725	0.338972	0.0763028	1.33152	0.651095	0.0712135	0.683428	0.245359	2.72713	0.243294	0.682962	0.25905	0.0579887	84.054	1.00536	0.507419	0.390653	0.101928	9510.1	112.316	0.345602	0.0698158	0.584582	11.1181	1.25845	0.611426	0.309763	0.0788116	0.349817	0.248195	0.711419	0.219662	0.0689198	-3799.43	302.626	0.349222
164	9808	2.45016	1.3757	0.695123	0.0603862	0.244491	3836.74	207.132	0.438496	0.1199	0.441605	31.5265	30.1799	0.558641	0.0901429	0.351216	2.23402	0.661535	0.256628	0.679168	0.0642047	1.16952	0.225842	0.703524	0.0549858	0.24149	115.129	1.43642	0.564532	0.354653	0.080815	7738.75	81.8935	0.0736963	0.553104	0.3732	18.4588	1.31872	0.563114	0.339106	0.0977798	-0.199384	0.282758	0.764756	0.235108	0.000136374	-5089.62	286.243	0.341152
165	9544	4.938	1.65232	0.267323	0.661067	0.0716097	4589.29	228.231	0.424886	0.107278	0.467836	821.4	44.0509	0.336478	0.0534755	0.610046	2.93439	0.685611	0.692782	0.241853	0.065365	0.594176	0.227673	0.725342	0.221347	0.0533119	116.265	1.42965	0.343514	0.565815	0.0906711	8334.76	95.1471	0.553571	0.0755093	0.37092	21.5015	1.48841	0.0871261	0.58414	0.328734	0.286483	0.254524	0.728423	0.0556025	0.215974	-4230.99	306.954	0.344305
166	7346	2.54117	1.39106	0.695214	0.0607718	0.244014	4180.18	214.139	0.414014	0.497893	0.0880937	-341.924	26.4573	0.582175	0.32302	0.0948047	2.54282	0.661522	0.67408	0.0653604	0.26056	0.936147	0.222352	0.242773	0.707007	0.0502197	130.654	1.7633	0.76461	0.235046	0.000343766	6449.95	74.1186	0.553045	0.371686	0.0752698	27.768	1.51151	0.534646	0.367276	0.0980779	-0.1443	0.252012	0.0532538	0.72134	0.225406	-5118.79	281.825	0.100454
167	9921	1.46171	1.31613	0.731413	0.216004	0.0525832	4310.4	219.591	0.400538	0.467399	0.132063	-449.946	26.5438	0.0881766	0.60529	0.306534	2.12272	0.672799	0.248504	0.690665	0.0608316	2.56559	0.246512	0.256483	0.692615	0.0509022	79.716	1.10598	0.39666	0.102163	0.501177	6346.17	74.1992	0.384602	0.532489	0.0829093	23.0701	1.50557	0.343382	0.573798	0.0828197	-0.16092	0.263909	0.737622	0.216676	0.0457021	-4855.69	295.25	0.562345
168	9545	3.90602	1.53697	0.260776	0.0716945	0.66753	4814.46	218.374	0.447443	0.442354	0.110203	239.97	32.7508	0.540981	0.360654	0.0983654	1.40458	0.67148	0.689081	0.0637252	0.247193	3.66371	0.249547	0.267407	0.664999	0.0675935	75.3058	1.03405	0.104066	0.519632	0.376302	8249.03	89.4773	0.534844	0.0887092	0.376447	37.1954	1.72233	0.0975801	0.518091	0.384329	0.762127	0.263257	0.227008	0.717119	0.0558723	-4769.6	301.172	0.552237
169	7209	0.78233	1.21789	0.209724	0.739995	0.0502807	5389.85	298.602	0.343108	0.581444	0.0754483	-484.877	25.4193	0.308409	0.603842	0.0877497	1.47842	0.642321	0.680967	0.254647	0.0643862	2.59318	0.235381	0.262629	0.672656	0.0647142	73.6489	0.956662	0.490669	0.111204	0.398127	5571.28	70.7779	0.544358	0.37161	0.0840319	21.7091	1.41208	0.557643	0.346935	0.0954221	-0.32976	0.238869	0.724923	0.051611	0.223466	-5541.2	283.192	0.335982
170	9383	2.00457	1.3817	0.225147	0.721047	0.0538065	2969.68	175.403	0.471117	0.424391	0.104493	-335.866	27.7233	0.0846302	0.590511	0.324859	2.15276	0.664058	0.685522	0.0648478	0.24963	3.06309	0.247752	0.683722	0.057927	0.258351	89.4435	1.12524	0.531504	0.372285	0.0962115	7610.65	82.9397	0.543325	0.0777293	0.378945	35.4762	1.74592	0.0895908	0.540885	0.369524	-0.43866	0.2416	0.732568	0.216226	0.0512061	-5053.86	288.59	0.0992919
171	9747	2.57076	1.46331	0.715369	0.0524203	0.232211	4539.74	253.663	0.518072	0.0755345	0.406394	-509.456	26.0016	0.296591	0.624223	0.0791852	2.98078	0.682527	0.245724	0.688342	0.0659338	3.3685	0.252131	0.255708	0.685115	0.0591771	100.162	1.44418	0.736789	0.263191	2.01694e-05	5234.09	65.6276	0.507422	0.0778338	0.414744	55.5353	2.18672	0.544433	0.377067	0.0784994	0.279551	0.253451	0.732715	0.0507261	0.216559	-5147.19	292.825	0.581605
172	9775	2.35707	1.32691	0.680123	0.0687428	0.251134	4190.64	208.828	0.416168	0.500108	0.0837244	-434.009	25.3746	0.571168	0.0977636	0.331069	1.77902	0.637428	0.664533	0.0699209	0.265546	0.940589	0.217952	0.688174	0.253097	0.0587288	114.699	1.38289	0.554399	0.0997074	0.345893	6887.5	73.8894	0.525928	0.393293	0.0807791	22.4235	1.36036	0.525948	0.109918	0.364134	-0.119995	0.237088	0.702154	0.0603585	0.237487	-5678.06	271.214	0.547252
173	7337	2.5758	1.41089	0.704651	0.236957	0.0583915	4622.79	270.567	0.435556	0.47488	0.0895636	-325.848	27.1355	0.598895	0.0882386	0.312866	2.24447	0.659589	0.246794	0.689267	0.0639387	0.673203	0.222193	0.0539223	0.718396	0.227682	106.032	1.31976	0.364767	0.53563	0.0996025	6166.97	74.4044	0.544905	0.377389	0.0777057	37.385	1.68651	0.380174	0.0994004	0.520426	-0.335815	0.258499	0.212231	0.737777	0.0499921	-5135.67	288.481	0.32989
174	9771	1.95168	1.46527	0.710035	0.232075	0.0578895	4201.72	226.55	0.525841	0.0813917	0.392767	-434.7	25.4007	0.315086	0.595021	0.0898929	2.0204	0.692502	0.680888	0.256972	0.0621402	1.15546	0.222923	0.0516148	0.701219	0.247166	102.157	1.62807	0.758231	0.241724	4.49802e-05	5490.18	65.9943	0.516823	0.0894881	0.393689	23.8662	1.43641	0.549703	0.0946833	0.355614	0.106616	0.325086	0.763067	0.236843	8.99604e-05	-5430.55	277.986	0.33427
175	6972	0.990946	1.24737	0.738695	0.209232	0.0520722	2568.4	180.008	0.534355	0.38375	0.0818952	-366.843	27.1296	0.593628	0.318467	0.0879044	2.20948	0.649742	0.683544	0.0629485	0.253507	1.50569	0.227209	0.238658	0.698617	0.062725	88.0309	1.16846	0.284175	0.715428	0.000397308	7781.78	91.3658	0.571702	0.0790395	0.349259	10.8818	1.21864	0.302575	0.608751	0.0886742	0.144437	0.248337	0.719898	0.0575104	0.222592	-5318.38	281.327	0.331206
176	6125	1.33116	1.28489	0.736266	0.208905	0.0548286	3790	200.493	0.437612	0.106259	0.456129	-138.035	27.99	0.582885	0.324316	0.0927992	5.4291	1.71953	0.999732	5.35174e-05	0.00021407	0.82521	0.224076	0.719729	0.229055	0.0512162	93.7656	9.50443	0.999732	5.35174e-05	0.00021407	7159.86	88.8324	0.572583	0.356132	0.0712852	19.906	1.43277	0.572744	0.0863504	0.340906	-0.295866	0.241301	0.210484	0.735677	0.0538385	-5498.36	277.333	0.321426
177	9757	1.92388	1.35939	0.218109	0.723787	0.0581041	2954.71	173.085	0.427864	0.128064	0.444072	-460.873	26.1442	0.615358	0.304477	0.0801651	3.50954	0.676029	0.689445	0.251426	0.0591296	1.29075	0.227106	0.0553027	0.708129	0.236568	105.74	6.47207	0.999825	0.000150075	2.50125e-05	7705.48	90.3808	0.526863	0.386368	0.0867684	18.5038	1.46733	0.593572	0.0753377	0.331091	-0.0252395	0.254631	0.732291	0.216233	0.0514757	-5452.08	283.617	0.58932
178	9615	2.24612	1.34062	0.243273	0.688473	0.068254	3236.27	168.221	0.442706	0.114487	0.442807	-379.212	26.1271	0.329948	0.0918835	0.578168	1.54394	0.630284	0.0710896	0.669247	0.259663	0.729897	0.216509	0.696195	0.0601697	0.243635	110.913	1.27862	0.355066	0.534449	0.110485	7280.68	85.3348	0.590858	0.0788722	0.33027	24.5947	1.42099	0.535836	0.0998874	0.364276	-0.44303	0.232492	0.22809	0.714495	0.0574146	-5676.89	269.497	0.334453
179	6940	0.516555	1.25632	0.765884	0.185687	0.0484289	5467.9	308.967	0.560989	0.374655	0.064356	-400.745	27.155	0.302587	0.611001	0.0864123	2.74451	0.682111	0.243137	0.690234	0.0666293	2.56635	0.242894	0.69619	0.0564572	0.247353	44.8203	0.761973	0.441327	0.139791	0.418882	4557.88	61.1501	0.442104	0.082614	0.475282	69.1646	2.30712	0.559248	0.359879	0.080873	-0.324079	0.249421	0.0508028	0.742936	0.206262	-4272.25	304.067	0.564831
180	7524	2.55204	1.44098	0.709263	0.231391	0.0593458	4163.01	449.932	0.694502	0.00057724	0.30492	840.425	36.5118	0.384057	0.106102	0.509841	1.92737	0.663919	0.685679	0.0693238	0.244997	0.794403	0.230817	0.0474437	0.719186	0.23337	84.2577	1.1089	0.570341	0.0731446	0.356515	7729.61	81.0411	0.514871	0.0817207	0.403408	17.1341	1.36395	0.325179	0.584112	0.0907092	-0.315955	0.246483	0.731968	0.214376	0.0536559	-4539.44	299.665	0.340847
181	6994	1.67576	1.33223	0.216863	0.724603	0.058534	4860.98	249.596	0.084379	0.515302	0.400319	-467.152	26.0342	0.610892	0.307304	0.0818043	2.15686	0.662218	0.685331	0.253039	0.0616302	3.71057	0.248535	0.267868	0.669361	0.0627709	58.4172	0.945854	0.676661	0.323306	3.25913e-05	6044.78	69.5305	0.403904	0.0938956	0.5022	35.7367	1.73903	0.536388	0.384317	0.0792947	-0.19497	0.296363	0.765375	0.234592	3.25913e-05	-5068.39	287.332	0.565362
182	9623	0.842062	1.25271	0.74765	0.202398	0.0499513	3957.32	211.093	0.395877	0.536903	0.0672209	-266.038	27.2803	0.589116	0.320141	0.0907436	2.14914	0.665475	0.68648	0.250786	0.0627333	-0.613526	0.210975	0.737921	0.0497673	0.212311	87.7319	1.09763	0.392088	0.111379	0.496533	5527.34	66.5421	0.39115	0.53464	0.0742096	27.693	1.48759	0.366193	0.532397	0.101411	-0.324113	0.262047	0.769647	0.230133	0.000220698	-5214.7	283.829	0.572803
183	6145	1.84946	1.33668	0.221954	0.0617561	0.71629	3794.29	218.796	0.497013	0.0913675	0.41162	330.927	32.4052	0.545218	0.0935424	0.36124	2.44026	0.695203	0.260432	0.683954	0.055614	-0.266485	0.211172	0.724344	0.224607	0.0510492	86.368	1.43581	0.721835	0.277926	0.000238994	6693.78	83.6422	0.558052	0.365016	0.0769323	6.82015	1.14399	0.624038	0.0859902	0.289972	0.337778	0.346425	0.000262894	0.761484	0.238253	-5460.2	282.229	0.563931
184	8244	2.33825	1.33863	0.690684	0.245567	0.0637487	3352.62	180.628	0.0888229	0.479058	0.432119	-64.2264	28.6877	0.558212	0.350397	0.0913905	2.57401	0.791525	0.282998	0.716962	4.01188e-05	0.00562801	0.209882	0.709139	0.231606	0.0592554	78.1012	2.82082	0.999679	4.01188e-05	0.000280831	8282.22	96.0487	0.600698	0.0796758	0.319626	14.1844	1.28142	0.580238	0.334911	0.0848512	-0.26288	0.240964	0.227032	0.717323	0.0556447	-5479.03	275.993	0.558293
185	9595	1.11332	1.2905	0.204233	0.0525936	0.743173	2526.03	179.294	0.470994	0.433283	0.0957232	300.856	31.9548	0.531173	0.106921	0.361906	2.49594	0.844973	0.739163	0.260548	0.000288976	1.2304	0.225025	0.697659	0.0597818	0.242559	80.7027	3.75635	0.999169	7.22439e-05	0.000758561	8047.86	85.8962	0.515858	0.0999133	0.384229	5.31265	1.13304	0.640117	0.0729302	0.286953	-0.318884	0.2481	0.217599	0.731144	0.051257	-5221.21	285.607	0.332394
186	801	1.55176	1.32079	0.735099	0.05184	0.213061	4003.26	218.148	0.48019	0.107828	0.411982	3.84263	29.8829	0.567605	0.337032	0.0953636	2.7806	0.680302	0.688898	0.251435	0.0596661	0.697867	0.22068	0.72102	0.229858	0.0491224	115.616	1.46653	0.713153	0.286765	8.17344e-05	6268.63	77.7435	0.082613	0.528801	0.388586	38.9215	1.71722	0.385235	0.10086	0.513905	0.137667	0.247943	0.729541	0.216331	0.0541286	-4614.76	292.457	0.573265
187	6242	3.47522	1.48811	0.680605	0.252753	0.0666427	4033.16	195.993	0.141886	0.45466	0.403454	-322.125	27.4054	0.321069	0.594548	0.0843829	2.71822	0.666402	0.687388	0.0637819	0.248831	0.0694003	0.217315	0.727618	0.220439	0.0519431	126.163	1.42225	0.357215	0.544243	0.0985426	6502.15	76.6277	0.544386	0.379525	0.0760885	19.3049	1.38468	0.573426	0.0914897	0.335085	-0.191767	0.244088	0.728463	0.215635	0.0559014	-5042.01	284.643	0.100486
188	7404	1.62663	1.26895	0.707172	0.230224	0.0626041	4061.06	245.265	0.0764254	0.560921	0.362653	-476.626	24.7296	0.599739	0.313838	0.0864238	2.42571	0.650019	0.669237	0.265872	0.0648914	1.13619	0.220727	0.249208	0.695344	0.0554485	95.3014	1.2753	0.737461	0.262441	9.80232e-05	4929.42	67.9055	0.5752	0.363241	0.0615586	43.4426	1.70412	0.477438	0.115831	0.406731	-0.692735	0.232186	0.226793	0.720993	0.0522137	-5817.77	267.782	0.566672
189	6906	1.47292	1.27565	0.708778	0.230553	0.0606686	3595.87	194.172	0.479836	0.424583	0.0955804	-253.726	27.2218	0.340286	0.562425	0.0972889	1.09807	0.642628	0.667806	0.262048	0.070146	3.17035	0.396254	0.731472	9.67087e-05	0.268431	74.1596	1.14196	0.708133	0.29177	9.67087e-05	6933.16	85.2891	0.369395	0.0842977	0.546307	50.9751	2.1673	0.322846	0.608427	0.0687276	-0.528095	0.243227	0.71616	0.225783	0.0580574	-5509.69	274.641	0.546469
190	7158	2.7058	1.42872	0.698383	0.241351	0.0602665	4013.2	224.813	0.478781	0.429938	0.0912816	-317.934	27.4968	0.0892193	0.591132	0.319648	3.25731	0.684901	0.682387	0.258039	0.0595745	0.547997	0.221258	0.716739	0.229045	0.0542154	101.561	1.54629	0.760793	0.239139	6.78371e-05	6642.8	81.3512	0.380363	0.530052	0.0895857	20.7554	1.40893	0.570347	0.0904675	0.339185	0.106155	0.246404	0.0572409	0.725124	0.217635	-4867.57	287.941	0.332741
191	6013	1.98113	1.35953	0.719393	0.21982	0.0607879	6898.83	373.362	0.0654542	0.572027	0.362519	-456.107	25.4097	0.618107	0.30046	0.0814324	3.62584	0.804306	0.733954	0.265796	0.000249984	0.222534	0.219675	0.730913	0.223694	0.045393	90.2241	2.05842	0.740766	0.258921	0.00031248	3241.2	46.0409	0.4662	0.125867	0.407933	23.7652	1.47457	0.0851822	0.350603	0.564215	0.849566	0.433694	0.773639	0.000333313	0.226028	-4641.39	292.876	0.334604
192	7268	1.51921	1.35169	0.737916	0.213784	0.0483008	4729.9	216.087	0.436332	0.115867	0.4478	-334.549	27.8798	0.309399	0.606307	0.0842936	2.71741	0.68865	0.689158	0.251949	0.0588923	1.98716	0.235052	0.69712	0.245047	0.0578331	94.6607	1.61525	0.255273	0.000146089	0.744581	6466.11	70.2476	0.0988842	0.488943	0.412173	37.5608	1.79684	0.53361	0.0889319	0.377458	-0.202092	0.247737	0.735706	0.213364	0.0509304	-5601.26	286.365	0.0966746
193	9960	0.957336	1.25892	0.206668	0.737535	0.0557973	4523.99	251.285	0.388716	0.529526	0.0817575	-321.087	26.9284	0.597641	0.317591	0.0847674	2.73915	0.673612	0.06378	0.681689	0.254531	1.04983	0.22689	0.710037	0.0540143	0.235948	94.8519	1.52882	0.735294	0.26451	0.000196297	5038.69	59.8444	0.439819	0.0872702	0.472911	30.3094	1.54986	0.369479	0.532602	0.0979193	-0.514579	0.251074	0.733282	0.0511843	0.215534	-5211.07	286.057	0.573611
194	6939	3.37681	1.49385	0.68458	0.0696357	0.245785	5285.67	260.606	0.438602	0.457802	0.103595	-339.349	27.4669	0.309885	0.602587	0.0875274	2.42095	0.67707	0.248187	0.691917	0.0598962	1.10854	0.227228	0.232591	0.712297	0.0551122	110.05	1.25355	0.519222	0.371283	0.109495	6106.77	71.3872	0.490325	0.0959368	0.413738	17.8604	1.36299	0.326318	0.579011	0.0946711	-0.227588	0.258977	0.0475823	0.73952	0.212897	-5096.67	291.677	0.578217
195	10001	2.48609	1.37762	0.243448	0.691643	0.0649087	3516.68	187.348	0.0990548	0.466822	0.434123	-67.0905	29.4154	0.0907745	0.562656	0.34657	1.46224	0.666858	0.260822	0.681069	0.0581087	0.934208	0.220823	0.699013	0.242082	0.0589058	87.1037	1.40912	0.716517	0.283174	0.000309089	6926.46	79.4977	0.547543	0.0819411	0.370516	10.7677	1.2165	0.0873745	0.601959	0.310667	0.219444	0.302389	0.758846	0.240959	0.000195214	-5438.14	278.425	0.336777
196	6025	1.37149	1.29837	0.0583623	0.729221	0.212417	3545.9	191.586	0.500969	0.083359	0.415672	-486.523	25.9735	0.309805	0.0913095	0.598886	3.11608	0.708979	0.685746	0.0575254	0.256728	1.22276	0.234343	0.237436	0.0573713	0.705193	79.1163	1.84916	0.999405	6.60706e-05	0.000528565	7728.05	86.413	0.35797	0.564903	0.0771264	21.9647	1.4396	0.345483	0.563802	0.0907149	-0.371007	0.243635	0.732282	0.0535392	0.214179	-4909.8	287.609	0.565982
197	9853	1.09045	1.23084	0.226028	0.714355	0.0596171	3946.77	206.349	0.522347	0.0821942	0.395459	-519.673	24.7831	0.585445	0.327369	0.0871858	1.94358	0.626922	0.270491	0.654457	0.0750525	0.409852	0.210542	0.253341	0.688732	0.0579276	90.4858	7.16443	0.999821	2.55977e-05	0.000153586	6576.59	77.6629	0.571238	0.0840373	0.344724	23.6171	1.39325	0.522987	0.100394	0.376619	-0.281795	0.233982	0.239851	0.699765	0.060385	-5983.43	268.333	0.354375
198	9714	2.59071	1.39294	0.240222	0.693981	0.0657975	3786.23	225.976	0.39377	0.533934	0.072296	-502.112	25.6658	0.60489	0.30937	0.0857398	1.97654	0.653122	0.68533	0.251574	0.0630965	0.0600618	0.212644	0.717842	0.0584054	0.223752	95.3766	1.13509	0.372812	0.519435	0.107754	5981.27	77.3375	0.372649	0.0818204	0.54553	13.8189	1.26442	0.0891718	0.592056	0.318773	-0.638423	0.234299	0.728809	0.215121	0.05607	-4976.24	283.112	0.558609
199	9972	1.59938	1.30236	0.714305	0.225375	0.0603205	3024.29	200.452	0.40852	0.088591	0.502889	-163.552	28.3448	0.097477	0.341648	0.560875	1.77883	0.664516	0.0683834	0.67688	0.254737	3.52987	0.251155	0.269485	0.674175	0.0563394	96.528	1.30681	0.736209	0.263707	8.39884e-05	7182.68	89.3385	0.560035	0.36115	0.0788148	26.0433	1.45218	0.36755	0.535275	0.0971746	-0.254536	0.270292	0.23883	0.761137	3.35954e-05	-4444.7	284.374	0.344722
200	9386	1.99578	1.38878	0.21904	0.719502	0.0614584	4302.5	228.554	0.436608	0.0981248	0.465267	-288.724	28.3351	0.0911611	0.586559	0.32228	2.46249	0.679653	0.68867	0.0638709	0.247459	1.499	0.232274	0.701263	0.240376	0.0583616	88.1456	1.24136	0.722393	0.277401	0.000205318	7566.26	84.0328	0.522893	0.388803	0.0883037	18.5203	1.39327	0.324488	0.0946857	0.580827	-0.277175	0.247932	0.733823	0.0556582	0.210519	-4698.03	297.053	0.331024
201	7515	1.47746	1.27655	0.709935	0.0609911	0.229074	3893.57	203.615	0.477905	0.426408	0.0956871	-183.577	27.79	0.340663	0.567794	0.0915428	2.78629	0.642083	0.266501	0.664814	0.0686852	0.633678	0.215302	0.699333	0.0611678	0.239499	94.7369	1.22621	0.725323	0.274645	3.21259e-05	7012.08	84.3968	0.360758	0.565031	0.0742109	18.3464	1.32914	0.350317	0.557835	0.091848	-0.358779	0.233759	0.228849	0.71016	0.0609911	-5467.15	277.048	0.554429
202	7058	2.11052	1.42956	0.731117	0.0585811	0.210302	5810.43	355.782	0.59067	0.0670707	0.34226	13.9526	31.3627	0.323124	0.581498	0.0953785	2.52198	0.696544	0.7033	0.0638768	0.232823	0.698666	0.231786	0.728605	0.216471	0.0549232	121.203	1.25818	0.499249	0.108481	0.392269	4757.1	65.5435	0.45489	0.0800917	0.465018	16.8764	1.40691	0.60481	0.081948	0.313242	-0.24797	0.254823	0.746731	0.0526301	0.200639	-4550.87	314.656	0.569787
203	9660	0.381134	1.1413	0.0603159	0.734651	0.205033	3749.04	243.234	0.541967	0.0815695	0.376463	-185.637	26.985	0.345225	0.556477	0.098298	1.43274	0.620725	0.663212	0.262867	0.0739205	1.14361	0.215848	0.679736	0.262225	0.0580387	88.3532	1.07699	0.498234	0.107669	0.394097	5916.51	76.5346	0.370274	0.564243	0.0654833	14.6201	1.23292	0.56687	0.340904	0.0922255	-0.287745	0.234275	0.235804	0.703121	0.0610749	-5342.87	270.597	0.104633
204	6268	1.87774	1.3341	0.707656	0.0652642	0.22708	3318.19	204.899	0.539627	0.0794953	0.380878	485.604	35.5379	0.355832	0.55827	0.085898	2.41573	0.660879	0.674083	0.259873	0.0660443	1.27962	0.224074	0.687372	0.248843	0.0637846	113.249	1.34607	0.352227	0.554772	0.0930001	7929.82	86.7221	0.0887496	0.518751	0.3925	18.8583	1.36015	0.342085	0.567201	0.0907134	-0.034519	0.245532	0.713117	0.0572743	0.229608	-4799.06	290.046	0.349214
205	9875	1.03796	1.2573	0.732214	0.0537301	0.214055	4225.71	224.743	0.439726	0.452657	0.107617	-366.428	26.4053	0.582934	0.323461	0.0936051	1.64098	0.657847	0.684813	0.0613749	0.253813	1.71641	0.235657	0.6957	0.053848	0.250452	76.529	1.18077	0.689451	0.310353	0.000196525	6295.45	71.6054	0.511379	0.0894584	0.399163	21.1244	1.4281	0.0903624	0.56672	0.342917	-0.357733	0.243642	0.220757	0.724216	0.0550271	-5248.11	281.367	0.560707
206	9943	0.554539	1.25437	0.184839	0.0484727	0.766688	3373.21	206.757	0.523293	0.405384	0.0713233	6.28317	30.8857	0.0830876	0.576866	0.340046	7.33846	2.38595	0.258226	0.0003833	0.74139	0.650143	0.229004	0.731896	0.0520698	0.216034	94.2159	12.5815	0.999558	0.000235877	0.000206392	7288.41	83.0929	0.374749	0.539893	0.0853579	20.9485	1.65838	0.683719	0.315987	0.000294846	-0.392366	0.257431	0.747553	0.0447576	0.20769	-4667.35	300.23	0.581879
207	9405	0.934785	1.28509	0.749139	0.199638	0.0512231	3990.98	241.105	0.509152	0.0782766	0.412571	-34.1126	29.7219	0.569906	0.0956524	0.334441	2.86926	0.705842	0.697402	0.248124	0.0544735	1.09336	0.229609	0.713287	0.0565019	0.230211	109.848	1.46805	0.279039	0.720741	0.000219947	7357.59	89.1039	0.401916	0.495955	0.102129	13.7107	1.30211	0.0926953	0.60175	0.305555	0.00791232	0.289744	0.767761	0.232044	0.000195508	-5386.1	288.063	0.581441
208	7347	1.46132	1.285	0.720053	0.221739	0.0582079	3972.55	228.112	0.529299	0.391779	0.0789223	-484.785	25.4269	0.310392	0.603118	0.0864902	2.51918	0.666582	0.064846	0.682213	0.252941	0.729689	0.223726	0.716096	0.236897	0.0470074	53.3999	2.0934	0.29984	2.16226e-05	0.700138	6748.04	74.7441	0.534315	0.376276	0.0894093	27.7562	1.49025	0.53531	0.3654	0.0992908	-0.175846	0.271262	0.767882	0.232097	2.16226e-05	-5818.46	278.757	0.33089
209	9780	0.773927	1.21518	0.738865	0.202717	0.0584187	4347.19	211.637	0.0884912	0.485157	0.426352	-330.309	26.321	0.582552	0.323483	0.0939651	2.35213	0.751801	0.727417	0.272537	4.54267e-05	1.39259	0.227109	0.70082	0.246871	0.0523088	89.8653	1.83915	0.709133	4.54267e-05	0.290822	6645.44	70.7129	0.091194	0.397733	0.511073	33.629	1.5914	0.514116	0.101188	0.384696	-0.233852	0.413188	0.233493	0.766439	6.814e-05	-5230.99	279.332	0.332864
210	6136	0.766684	1.22688	0.0517891	0.750708	0.197503	4030.93	234.183	0.550043	0.387937	0.0620204	-37.9242	28.6447	0.56627	0.0941445	0.339586	2.29746	0.645981	0.247504	0.687395	0.0651008	1.14189	0.222792	0.227757	0.710251	0.0619929	127.075	1.3723	0.541627	0.360984	0.0973899	6932.7	87.5463	0.357903	0.566022	0.0760747	21.0003	1.37625	0.339311	0.0988476	0.561842	-0.589038	0.235462	0.736819	0.209989	0.0531918	-4856.45	283.09	0.574108
211	9739	2.46825	1.44148	0.219819	0.721701	0.0584805	4108.09	205.905	0.431061	0.448622	0.120317	-299.56	28.2131	0.600536	0.0904838	0.308981	3.52319	0.69133	0.0647184	0.698749	0.236533	0.79259	0.231246	0.730074	0.215276	0.0546496	132.785	1.53341	0.355731	0.0934671	0.550802	7172.1	79.095	0.391803	0.526799	0.0813981	23.0499	1.53353	0.339323	0.585585	0.0750924	0.196605	0.255062	0.740516	0.0559718	0.203512	-4019.56	305.815	0.329661
212	6898	0.657151	1.23934	0.748207	0.0540285	0.197764	4175.09	234.785	0.426486	0.494934	0.07858	-76.7374	29.3468	0.56254	0.0957558	0.341704	5.58353	0.972358	0.724141	0.27489	0.000969808	1.72319	0.23444	0.696858	0.0547686	0.248373	93.3804	5.32405	0.998265	0.000586989	0.00114846	6256.73	83.8925	0.346758	0.080979	0.572263	17.2393	1.36387	0.333691	0.581145	0.0851645	-0.398723	0.240409	0.721052	0.0564531	0.222494	-4713.01	290.828	0.548937
213	9687	3.81904	1.55609	0.683463	0.0642317	0.252305	4791.5	264.066	0.38363	0.0724355	0.543934	-191.275	28.3534	0.588175	0.322663	0.0891612	2.76993	0.673126	0.693087	0.244801	0.0621118	0.0211366	0.22063	0.218896	0.0457041	0.735399	97.6236	1.2172	0.539355	0.0930405	0.367604	6177.98	80.0009	0.37602	0.0826956	0.541284	16.8523	1.35211	0.320946	0.586183	0.0928709	0.484852	0.254644	0.726623	0.0511521	0.222225	-4659.87	294.645	0.565154
214	9708	1.3825	1.26266	0.713947	0.0626348	0.223418	3363.31	174.55	0.432207	0.44468	0.123113	-476.908	25.3242	0.596108	0.315615	0.0882767	3.08652	0.670754	0.667528	0.067838	0.264634	0.0805079	0.210061	0.71147	0.0525847	0.235945	106.753	1.58002	0.770595	0.229352	5.34578e-05	6797.94	83.2952	0.58433	0.332223	0.0834477	16.747	1.30087	0.0943709	0.564675	0.340954	-0.308219	0.23624	0.224416	0.713644	0.0619398	-5417.79	273.588	0.559347
215	9408	1.69116	1.34454	0.717152	0.0519365	0.230912	4842.27	256.965	0.384141	0.52122	0.094639	-412.926	25.5648	0.603298	0.310067	0.0866348	2.32214	0.650416	0.674046	0.0647997	0.261154	1.54587	0.284751	0.746043	0.253916	4.03234e-05	101.94	1.26036	0.0967963	0.549305	0.353898	4807.3	58.2149	0.410774	0.501179	0.0880461	27.9227	1.49608	0.36658	0.53247	0.10095	-0.741688	0.236816	0.72816	0.221335	0.0505051	-6242.4	273.834	0.575274
216	9706	1.7371	1.33128	0.221832	0.720645	0.0575228	3764.03	195.792	0.451554	0.430075	0.11837	-418.032	26.3265	0.605362	0.0877619	0.306876	3.0639	0.666946	0.252256	0.683123	0.0646208	0.0774647	0.216374	0.725131	0.217742	0.057127	100.67	1.25395	0.360652	0.545965	0.0933822	6202.28	68.902	0.507573	0.406328	0.0860995	12.0723	1.28185	0.611352	0.0800042	0.308644	-0.219424	0.241515	0.727505	0.0568104	0.215684	-5008.26	286.99	0.331363
217	10005	2.50257	1.41042	0.233207	0.706206	0.0605867	4254.85	213.842	0.123778	0.443148	0.433075	-419.887	26.4091	0.0915188	0.601445	0.307037	4.18979	0.722579	0.679819	0.260184	0.0599971	1.71332	0.233661	0.703577	0.23989	0.0565328	130.879	2.37236	0.774483	7.37065e-05	0.225443	6461.91	75.1053	0.0874159	0.504717	0.407867	21.0379	1.43237	0.569972	0.0829443	0.347084	0.339854	0.248581	0.72107	0.218884	0.0600462	-4946.9	288.81	0.333301
218	9772	2.30473	1.35259	0.0662351	0.690915	0.24285	3909.18	213.817	0.394507	0.526202	0.0792909	-245.757	27.5031	0.33132	0.573412	0.0952682	2.66408	0.655391	0.669384	0.264796	0.0658203	4.01134	0.253233	0.654597	0.283262	0.0621416	122.334	1.32322	0.50559	0.114491	0.379918	6881.78	77.1921	0.531576	0.387348	0.0810762	37.9677	1.65375	0.502507	0.106394	0.391099	0.0948849	0.250817	0.231778	0.713727	0.0544956	-4671.56	286.276	0.549176
219	5535	1.1383	1.28017	0.208768	0.0536973	0.737535	3284.41	173.628	0.406342	0.147578	0.44608	-464.36	25.9753	0.0905807	0.601218	0.308202	2.71615	0.659269	0.681986	0.254772	0.0632415	0.124009	0.216136	0.724155	0.224489	0.0513558	56.0121	0.874877	0.676813	0.323142	4.45991e-05	7129.53	82.8615	0.522991	0.387298	0.089711	14.8309	1.29566	0.0893765	0.592721	0.317902	-0.562416	0.242979	0.734546	0.21751	0.047944	-4959.72	282.096	0.567679
220	9997	1.98757	1.38606	0.733001	0.0542646	0.212735	3787.8	189.615	0.436669	0.1139	0.44943	-420.716	26.899	0.619557	0.29896	0.0814826	3.56771	0.866506	0.740372	0.25959	3.80938e-05	2.00831	0.244987	0.71862	0.238029	0.0433507	103.831	2.74709	0.999924	1.90469e-05	5.71407e-05	6932.91	76.019	0.0811779	0.538037	0.380785	20.1147	1.4364	0.585159	0.0893109	0.32553	-0.0304516	0.249631	0.744048	0.0522456	0.203707	-4670.15	293.733	0.585616
221	7333	0.444019	1.1896	0.746482	0.201704	0.0518143	4207.78	258.967	0.556343	0.0662102	0.377446	-349.113	26.0901	0.584623	0.323718	0.091659	2.01324	0.641571	0.671888	0.260608	0.0675042	1.2499	0.218593	0.688925	0.0613307	0.249744	93.9366	1.07912	0.483852	0.398393	0.117755	5342.46	77.1714	0.330997	0.609856	0.059147	33.025	1.56874	0.385426	0.511161	0.103413	-0.30906	0.240165	0.718445	0.228231	0.053324	-6074.42	273.196	0.566102
222	9842	3.56853	1.47465	0.262573	0.0710423	0.666385	3331.59	185.831	0.480403	0.0973242	0.422273	193.408	36.4067	0.633004	0.03553	0.331466	1.99258	0.646278	0.675791	0.0668499	0.257359	0.646362	0.220089	0.0592929	0.234089	0.706618	84.4079	1.0315	0.512392	0.382392	0.105216	8220.15	98.6711	0.597967	0.0650355	0.336997	18.4934	1.34192	0.0973066	0.564498	0.338195	-0.46477	0.235938	0.725466	0.215047	0.0594867	-4753.93	284.121	0.552766
223	7177	2.35862	1.39313	0.24067	0.702965	0.0563642	3225.35	192.532	0.421764	0.493806	0.0844302	-104.652	28.6752	0.563216	0.100108	0.336675	2.22435	0.646206	0.680048	0.070494	0.249458	1.88443	0.23278	0.692203	0.253716	0.0540802	73.8066	1.11252	0.705946	0.294015	3.87117e-05	7236.64	82.2289	0.405311	0.0863657	0.508323	21.4269	1.41252	0.10065	0.341476	0.557874	-0.219109	0.244203	0.222011	0.727005	0.0509833	-5237.27	279.919	0.33323
224	8306	1.09908	1.28525	0.206282	0.741596	0.052122	4914.96	218.632	0.45491	0.134426	0.410663	-137.062	28.8222	0.327133	0.577877	0.09499	4.62644	1.1181	0.737368	0.000183852	0.262448	0.564585	0.225453	0.722966	0.226781	0.0502528	96.399	3.51657	0.999418	0.000520913	6.12839e-05	7137.71	74.1902	0.422246	0.106634	0.47112	42.3798	1.80885	0.396568	0.505255	0.0981768	1.50822	0.645095	0.781584	0.000245136	0.218171	-5055.99	287.441	0.0964915
225	6198	2.73215	1.43147	0.70199	0.233301	0.0647088	3612.96	201.145	0.399772	0.508505	0.0917228	34.4286	31.5642	0.578795	0.0823259	0.338879	3.23106	0.731686	0.691737	0.257855	0.0504083	1.49059	0.232549	0.711137	0.0512821	0.237581	89.0748	1.54724	0.713277	0.00033879	0.286384	8052.76	91.2483	0.553582	0.0842338	0.362184	22.4258	1.45693	0.340591	0.571181	0.088228	0.424232	0.345962	0.773796	0.000320959	0.225884	-4924.17	292.402	0.33385
226	9824	3.84496	1.51294	0.666081	0.0695128	0.264406	3088.14	188.448	0.503372	0.404279	0.0923492	601.971	33.9415	0.375984	0.525173	0.0988425	1.50841	0.682201	0.6844	0.249506	0.0660937	1.84248	0.230689	0.0629882	0.680699	0.256313	95.5922	1.52461	0.700085	0.299884	3.13686e-05	7216.66	77.7199	0.506572	0.0950783	0.39835	9.4414	1.18249	0.309577	0.602089	0.088334	0.793387	0.257687	0.236237	0.706013	0.0577496	-5626.24	282.201	0.561498
227	6945	0.674508	1.24094	0.750955	0.198379	0.050666	4039.8	198.323	0.437516	0.443313	0.119171	-421.399	26.2124	0.588506	0.0950497	0.316445	2.82218	0.690738	0.0614081	0.679406	0.259186	2.11613	0.233822	0.0536715	0.690381	0.255948	89.6158	1.76189	0.260388	0.739592	1.939e-05	6492.96	70.8311	0.512516	0.0876815	0.399802	73.5965	2.46215	0.330968	0.594769	0.0742637	-0.242249	0.240774	0.216935	0.724429	0.0586353	-4930.38	286.96	0.337366
228	9734	2.513	1.39751	0.238109	0.702457	0.0594345	2261.63	189.833	0.573059	0.340001	0.0869404	4.25703	30.2059	0.565726	0.347191	0.0870831	1.82849	0.651109	0.685565	0.0630867	0.251348	0.613591	0.219877	0.715696	0.23206	0.0522441	70.5395	0.971998	0.530944	0.0834879	0.385568	8786.89	109.155	0.330556	0.599595	0.0698491	10.3318	1.25059	0.306274	0.0696208	0.624105	-0.0255462	0.25157	0.730961	0.0481068	0.220932	-5262.33	282.781	0.56935
229	9591	2.70933	1.44482	0.706804	0.234767	0.0584289	4562.8	260.493	0.375857	0.565063	0.0590798	-358.096	27.2638	0.0840134	0.319632	0.596355	3.52659	0.754685	0.739198	0.260752	5.00676e-05	0.547168	0.219311	0.721073	0.0566264	0.2223	94.6016	1.7312	0.768988	0.000150203	0.230862	6063.08	74.1456	0.546838	0.37811	0.0750513	14.4227	1.3113	0.316327	0.599559	0.0841136	0.521374	0.355499	0.224954	0.774996	5.00676e-05	-4716.99	292.735	0.342562
230	9363	1.13412	1.24672	0.726029	0.214497	0.0594741	4308.21	233.869	0.0780902	0.558088	0.363822	-412.207	26.0456	0.319247	0.593187	0.0875659	2.9329	0.660663	0.67143	0.260656	0.0679138	0.551005	0.232182	0.710033	0.239664	0.0503032	74.0093	1.00262	0.674202	0.325523	0.000274215	6527.41	67.9297	0.511258	0.0926236	0.396118	18.3472	1.31104	0.347186	0.559246	0.0935681	0.178516	0.271561	0.236343	0.726669	0.0369885	-5343.89	278.153	0.341885
231	6916	2.55588	1.41516	0.239321	0.0595073	0.701172	3761.12	207.562	0.477033	0.0958647	0.427102	-338.225	26.7603	0.583132	0.0953286	0.321539	2.45527	0.656753	0.682092	0.0617248	0.256183	1.54021	0.228731	0.243268	0.700807	0.0559251	77.1822	0.996425	0.487901	0.395789	0.11631	6774.88	84.628	0.568926	0.0733972	0.357677	38.1672	1.68225	0.508736	0.101616	0.389648	-0.426861	0.24545	0.0550479	0.732412	0.21254	-5086.91	286.455	0.561859
232	7148	1.57016	1.31825	0.727514	0.0547845	0.217701	3885.79	189.057	0.446406	0.120711	0.432883	-218.348	27.9246	0.329692	0.0954546	0.574854	2.86071	0.84494	0.272131	0.727731	0.000137798	2.91607	0.244525	0.680466	0.259985	0.0595484	72.2608	2.88031	0.999764	0.000196854	3.93709e-05	7336.04	85.2601	0.561389	0.0722061	0.366405	36.4725	1.7069	0.522628	0.382212	0.0951594	0.41249	0.423876	0.230733	0.769031	0.000236225	-4931.67	285.176	0.335597
233	9125	2.32096	1.41635	0.716217	0.0600858	0.223697	4767.08	231.546	0.0933783	0.427744	0.478878	-426.326	26.6601	0.299908	0.610883	0.0892091	2.18542	0.67181	0.695371	0.0624464	0.242183	2.93301	0.244999	0.252177	0.058737	0.689086	77.5513	1.00921	0.491631	0.124004	0.384365	6218.01	72.3206	0.5042	0.397609	0.0981913	48.5873	1.8281	0.400245	0.116493	0.483262	-0.153647	0.251014	0.209319	0.741386	0.0492949	-5335.65	289.748	0.319773
234	9603	2.87553	1.47711	0.231395	0.0610836	0.707522	3307.4	196.375	0.438573	0.454115	0.107312	-291.94	28.9332	0.321032	0.595547	0.0834207	1.75761	0.667931	0.699823	0.234395	0.0657823	2.68663	0.241638	0.691474	0.245816	0.0627101	58.3193	0.850787	0.139733	0.449669	0.410597	9284.79	99.555	0.555644	0.0830231	0.361333	13.6461	1.3156	0.609571	0.310442	0.079987	-0.0137703	0.250632	0.209636	0.736075	0.0542885	-4091.11	304.066	0.563379
235	10026	3.3647	1.53847	0.0576367	0.688771	0.253592	4506.84	246.49	0.412469	0.0841242	0.503407	1350.71	45.8612	0.606655	0.32244	0.0709044	2.14983	0.724235	0.69231	0.256652	0.0510387	0.538768	0.217961	0.707848	0.0562501	0.235902	75.2614	2.16558	0.999498	7.17171e-05	0.000430303	6521.43	93.4787	0.602233	0.332026	0.0657407	20.3582	1.36112	0.553967	0.0989697	0.347063	-0.112082	0.242052	0.721092	0.222204	0.0567044	-4957.63	294.438	0.550214
236	5835	1.26348	1.29562	0.739646	0.211191	0.0491632	5063.53	255.588	0.529977	0.385784	0.0842396	-482.755	26.2293	0.0793374	0.618668	0.301995	3.47095	0.993997	0.73094	0.268862	0.000197216	3.6571	0.251104	0.672001	0.059982	0.268017	124.947	26.7386	0.999831	2.81738e-05	0.000140869	5233.3	68.7218	0.543669	0.370063	0.0862681	34.4345	2.24903	0.256579	0.743393	2.81738e-05	-0.0364352	0.300468	0.773849	0.226095	5.63476e-05	-5452.59	292.344	0.574125
237	6965	1.67642	1.37129	0.204399	0.743072	0.0525293	6192.68	293.406	0.473094	0.096261	0.430645	209.707	32.2491	0.571628	0.090066	0.338306	3.26481	0.692484	0.703519	0.0541789	0.242302	1.28617	0.235528	0.224487	0.721921	0.0535924	94.4622	1.17948	0.535484	0.0966642	0.367852	5508.1	71.8181	0.495748	0.104985	0.399267	28.5678	1.63268	0.348937	0.570418	0.0806452	0.055973	0.259981	0.745931	0.206928	0.0471408	-4415.08	309.662	0.0969941
238	10013	4.71184	1.70563	0.669368	0.0595265	0.271106	4860.43	248.159	0.490698	0.106876	0.402426	1066.93	51.9388	0.697705	0.0492056	0.253089	2.62377	0.676836	0.255127	0.681816	0.0630574	2.06891	0.236577	0.68168	0.0595718	0.258748	117.338	1.42971	0.559006	0.0799421	0.361052	6628.25	86.0892	0.558599	0.0958761	0.345525	19.8633	1.3865	0.563804	0.339188	0.0970078	0.0351376	0.263527	0.718166	0.0566294	0.225205	-4545.76	302.085	0.546557
239	8366	3.25619	1.54834	0.0559536	0.71079	0.233257	4551.68	221.085	0.428108	0.13375	0.438142	-416.502	27.7973	0.297535	0.615401	0.0870632	4.59913	0.784498	0.702465	0.24879	0.0487458	3.94722	0.263533	0.690393	0.0520977	0.257509	107.673	1.83568	0.256633	0.743039	0.000328623	7426.93	83.03	0.530091	0.0804907	0.389418	43.3036	1.93496	0.0826377	0.538438	0.378924	0.580382	0.367872	0.220528	0.779187	0.000284807	-4053.81	308.256	0.325753
240	6197	1.58748	1.29284	0.0594006	0.712269	0.22833	3684.46	202.05	0.524991	0.0787523	0.396257	-387.55	25.9993	0.0963914	0.582287	0.321321	2.54819	0.647823	0.261211	0.0720734	0.666716	1.29359	0.225701	0.24915	0.694483	0.056367	77.7982	0.972335	0.117456	0.393859	0.488685	6605.92	75.9761	0.554128	0.0874128	0.358459	21.7329	1.39778	0.552685	0.348795	0.0985199	-0.34528	0.239428	0.0587401	0.716795	0.224465	-5800.14	274.317	0.555107
241	6981	1.98879	1.34951	0.716707	0.0632868	0.220006	6227.74	298.342	0.530138	0.392729	0.0771332	-457.76	25.467	0.612269	0.300787	0.0869437	2.93876	0.673222	0.683411	0.0614241	0.255165	0.816717	0.221895	0.713153	0.230748	0.0560997	75.336	1.09688	0.317303	0.68265	4.65687e-05	3727.74	48.906	0.112277	0.44411	0.443613	45.871	1.79215	0.490865	0.398069	0.111066	-0.28473	0.241812	0.215939	0.0540662	0.729995	-5395.27	286.01	0.572127
242	9416	4.5499	1.64349	0.264188	0.670678	0.0651347	4450.8	259.027	0.399581	0.488238	0.112181	1374.93	39.2958	0.393875	0.490141	0.115985	2.12622	0.676046	0.696996	0.0617576	0.241247	2.16555	0.241986	0.699053	0.0579536	0.242994	107.894	1.33308	0.358784	0.566687	0.0745284	6396.28	92.1426	0.401949	0.0995653	0.498486	10.7483	1.26765	0.62107	0.0771679	0.301762	-0.156436	0.252756	0.211397	0.735463	0.0531403	-4724.15	303.914	0.342404
243	9536	2.53982	1.38079	0.68676	0.249337	0.063903	4283.52	249.116	0.415812	0.0827274	0.501461	89.8816	29.4869	0.358025	0.542938	0.0990373	2.32599	0.699742	0.675818	0.0580587	0.266123	0.276558	0.218037	0.236267	0.710545	0.0531884	102.066	2.32771	0.73544	0.000249179	0.264311	5921.31	74.3628	0.536233	0.388311	0.0754559	14.9015	1.2742	0.575014	0.0943029	0.330683	-0.0788136	0.239228	0.710454	0.229834	0.0597123	-5417.58	277.817	0.550572
244	6127	1.8658	1.37016	0.732422	0.0546094	0.212969	3192.83	255.42	0.337734	0.0897656	0.5725	293.018	36.0904	0.594219	0.338177	0.0676042	2.49021	0.674633	0.237917	0.699714	0.0623698	0.665619	0.226577	0.727344	0.222109	0.0505469	103.736	1.19061	0.505208	0.113333	0.381458	9150.87	99.9846	0.0829687	0.548177	0.368854	16.122	1.36859	0.318151	0.605651	0.0761979	0.049243	0.249094	0.208802	0.738854	0.0523438	-4414.64	302.467	0.330313
245	8247	2.93633	1.42483	0.688052	0.069831	0.242117	5284.3	280.706	0.390276	0.527662	0.0820612	-364.794	26.5435	0.602683	0.0870687	0.310249	3.37619	0.671048	0.682043	0.068526	0.249431	-0.962745	0.203749	0.208673	0.737246	0.0540803	119.387	1.44638	0.357288	0.0828806	0.559831	4657.44	68.7391	0.396073	0.539741	0.0641862	27.2028	1.52653	0.55097	0.357015	0.0920154	0.604569	0.260995	0.722011	0.0524112	0.225577	-5147.22	290.07	0.330885
246	10025	4.68931	1.57043	0.282385	0.641675	0.0759397	3395.93	240.071	0.534381	0.390778	0.0748408	470.338	34.016	0.368888	0.538957	0.0921548	3.20125	0.669715	0.668162	0.264286	0.0675518	0.401893	0.217334	0.7075	0.0527496	0.239751	87.5649	1.23856	0.742801	0.256953	0.000246703	7854.58	105.711	0.0864807	0.493317	0.420203	25.5802	1.50165	0.549228	0.0886337	0.362138	0.445254	0.281919	0.759352	0.24058	6.72827e-05	-5442.34	282.974	0.341415
247	6171	3.1719	1.43859	0.261623	0.671408	0.0669685	3423.48	186.283	0.407487	0.0842006	0.508312	-416.564	26.2806	0.583829	0.319165	0.0970064	1.57879	0.690103	0.672557	0.0656508	0.261792	0.615032	0.219688	0.703507	0.237735	0.0587579	89.1672	1.53814	0.734255	0.265712	3.37883e-05	7917.57	89.7396	0.0763955	0.581869	0.341735	22.8508	1.43993	0.354237	0.0910596	0.554703	0.0658441	0.323572	0.237769	0.762198	3.37883e-05	-5254.24	279.64	0.0979524
248	7202	2.09459	1.38575	0.223563	0.719771	0.0566666	3710.04	223.94	0.0998924	0.460917	0.439191	-45.4453	30.0152	0.338523	0.0982655	0.563212	3.82693	0.967377	0.26779	0.73191	0.000300353	3.19943	0.250389	0.258804	0.684004	0.0571922	75.091	1.89482	0.723525	0.2762	0.000275324	7735.96	92.458	0.554877	0.354141	0.0909819	31.7898	1.58315	0.530373	0.371011	0.0986159	0.230648	0.34605	0.776087	0.000350412	0.223563	-4163.02	298.633	0.559532
249	7350	0.85642	1.2403	0.739802	0.205292	0.0549059	3909.63	204.22	0.486025	0.414089	0.0998852	-466.903	25.5986	0.597419	0.0869808	0.3156	2.63645	0.666643	0.67103	0.0686788	0.260291	3.43766	0.241163	0.664671	0.0670658	0.268263	102.836	1.26731	0.529081	0.106151	0.364767	6985.09	80.1258	0.08118	0.5494	0.36942	61.8355	2.04883	0.395198	0.112821	0.491981	-0.275405	0.266566	0.234916	0.764991	9.30608e-05	-5553.52	277.839	0.33294
250	7416	2.57265	1.40235	0.700553	0.236021	0.0634264	3772.12	195.902	0.0944311	0.434887	0.470682	-456.697	26.3443	0.604223	0.0909735	0.304804	2.5247	0.668391	0.684767	0.254584	0.060649	3.95569	0.260853	0.0517784	0.680516	0.267706	58.9874	0.833385	0.462775	0.129233	0.407992	6620.14	80.9977	0.549072	0.0794105	0.371518	27.0526	1.53494	0.35457	0.552473	0.0929573	-0.354627	0.242159	0.731104	0.211591	0.0573048	-5419.13	286.684	0.566615
251	6108	1.3386	1.28272	0.728293	0.212068	0.0596387	3484.23	178.73	0.433455	0.446347	0.120198	-272.554	27.3042	0.57115	0.0987985	0.330052	2.28458	0.669028	0.68363	0.254012	0.0623575	1.21137	0.224668	0.700053	0.24408	0.0558674	108.962	1.36362	0.539445	0.361735	0.0988204	7971.03	90.7465	0.357678	0.0757543	0.566567	16.4436	1.31568	0.326631	0.574768	0.0986011	0.0215197	0.258559	0.225925	0.72461	0.049465	-5169.52	282.297	0.337178
252	9677	1.77984	1.31528	0.218122	0.720092	0.0617862	4011.81	213.614	0.484748	0.424562	0.0906891	-262.55	28.0241	0.324852	0.0836684	0.591479	2.71662	0.661401	0.686589	0.249765	0.0636464	1.01401	0.220222	0.707111	0.059766	0.233123	100.358	1.20458	0.539714	0.105871	0.354415	7413.72	87.085	0.564116	0.357016	0.0788679	24.2719	1.45375	0.343814	0.556236	0.09995	-0.0779421	0.239193	0.724892	0.218742	0.0563656	-4446.26	285.836	0.555976
253	9683	2.6145	1.46202	0.709439	0.226102	0.0644583	3706.14	212.021	0.427053	0.083098	0.489849	-137.716	29.5669	0.315646	0.590823	0.0935309	2.89919	0.697088	0.234376	0.698076	0.0675483	1.18265	0.242532	0.725488	0.0538924	0.22062	63.6893	0.883202	0.453534	0.415423	0.131043	6478.16	83.6276	0.524969	0.0835631	0.391468	11.5835	1.28446	0.618899	0.0914709	0.28963	-0.152603	0.251583	0.736087	0.20517	0.0587434	-5589.58	300.236	0.3094
254	6132	3.50842	1.57316	0.701474	0.240666	0.0578595	4610.96	243.874	0.463029	0.11346	0.423511	563.789	36.2899	0.554739	0.353935	0.0913268	2.99136	0.680963	0.244917	0.691748	0.0633352	1.21583	0.233742	0.0541834	0.714532	0.231285	78.3596	1.1855	0.705954	0.293663	0.000382922	7495.15	88.0035	0.112426	0.492744	0.394831	39.8333	1.79541	0.519816	0.379552	0.100632	0.180925	0.254977	0.738158	0.0528432	0.208999	-5037.77	303.479	0.574995
255	9797	1.84294	1.33202	0.227515	0.712729	0.0597558	4046.08	228.88	0.537101	0.0920011	0.370898	-424.41	25.8812	0.605055	0.314102	0.0808435	2.23669	0.645986	0.680725	0.0672965	0.251978	0.179783	0.212885	0.0545606	0.715754	0.229685	100.218	1.22713	0.549135	0.365747	0.085118	6188.87	65.4555	0.409062	0.498192	0.0927464	24.4108	1.42005	0.541068	0.359192	0.0997391	-0.254901	0.238479	0.722769	0.21719	0.0600408	-5485.94	278.588	0.577479
256	9590	2.701	1.42479	0.700544	0.23631	0.0631462	3549.5	206.504	0.412888	0.516004	0.0711072	-283.953	28.114	0.58876	0.32162	0.0896201	2.34828	0.685146	0.688061	0.249076	0.0628636	-0.232567	0.214952	0.729161	0.216713	0.0541254	93.8256	1.16884	0.375604	0.109216	0.51518	7250.03	80.5207	0.5173	0.390607	0.0920932	17.0492	1.36794	0.594413	0.321902	0.0836847	-0.0780443	0.294811	0.769814	0.230139	4.71065e-05	-4669.85	290.997	0.572886
257	9981	0.72555	1.26953	0.750387	0.0517879	0.197825	3829.45	224.421	0.382693	0.548526	0.0687815	-408.344	26.2593	0.59648	0.0908194	0.3127	1.99228	0.656896	0.692546	0.0627508	0.244704	1.32828	0.228549	0.706535	0.0508239	0.242641	83.7059	1.05853	0.380204	0.514494	0.105302	5379.07	67.1628	0.39018	0.529672	0.080148	12.2301	1.25868	0.603251	0.313306	0.0834436	-0.35067	0.240803	0.732048	0.214729	0.0532227	-5162.64	284.41	0.337115
258	9805	1.36492	1.26626	0.723	0.216394	0.0606055	4289.92	235.477	0.391358	0.523905	0.0847371	-338.276	26.3568	0.0942752	0.580185	0.32554	2.32813	0.646261	0.674658	0.0713877	0.253954	1.36832	0.226113	0.0538913	0.699816	0.246292	85.9613	1.02658	0.383203	0.508422	0.108375	5990.66	70.613	0.498628	0.413456	0.0879164	26.8721	1.43896	0.524062	0.104425	0.371512	-0.110431	0.241556	0.224294	0.719702	0.0560043	-5202.14	277.31	0.341199
259	9949	3.72548	1.52467	0.26175	0.676073	0.0621766	3703.7	222.91	0.0947679	0.484023	0.421209	-243.408	27.851	0.331451	0.572342	0.0962071	1.96988	0.650733	0.247741	0.684198	0.0680609	0.357286	0.249002	0.754536	0.245446	1.82176e-05	82.808	1.01112	0.49632	0.388508	0.115172	7935.81	93.3458	0.544906	0.0831633	0.37193	16.4792	1.31322	0.328354	0.578791	0.0928551	0.0696941	0.411806	0.237612	0.762352	3.64352e-05	-5274.19	282.68	0.568516
260	5470	2.39355	1.40589	0.0585488	0.71101	0.230441	3991.73	219.311	0.50589	0.0858169	0.408293	-193.346	28.0982	0.580607	0.328484	0.0909091	2.90041	0.65734	0.248932	0.682945	0.0681232	1.55749	0.228668	0.701507	0.240672	0.0578214	71.1567	0.930041	0.481156	0.123973	0.39487	6873.57	83.6347	0.524757	0.393697	0.081546	10.7734	1.22626	0.0857934	0.612874	0.301333	0.0893	0.244295	0.0590416	0.727437	0.213521	-5226.7	285.605	0.565542
261	9530	2.47375	1.49309	0.730908	0.0518329	0.21726	5028.5	252.274	0.120024	0.429444	0.450532	-233.937	29.5368	0.604528	0.307425	0.0880469	3.79943	0.716657	0.705435	0.235514	0.059051	1.51283	0.244435	0.0495171	0.730563	0.21992	79.6392	1.06733	0.390446	0.114308	0.495245	6963.17	75.9832	0.44526	0.108002	0.446738	21.3485	1.50604	0.597285	0.316318	0.0863963	0.0247273	0.262228	0.199226	0.750099	0.050675	-4576.58	311.667	0.586175
262	9733	2.53588	1.41964	0.712465	0.0596932	0.227842	4665.47	214.979	0.427227	0.467949	0.104824	126.639	30.4406	0.342671	0.560101	0.0972284	2.0812	0.658469	0.693753	0.0652883	0.240959	0.552561	0.223222	0.725841	0.23114	0.0430191	85.9937	1.03152	0.500815	0.384652	0.114532	5783.94	63.8007	0.427042	0.112346	0.460612	12.7762	1.2621	0.609752	0.312028	0.0782199	0.176954	0.246395	0.217245	0.727509	0.0552468	-4853.54	291.022	0.569809
263	9894	2.0287	1.35076	0.712041	0.22639	0.0615686	4047.31	247.335	0.526824	0.100741	0.372435	531.027	33.6367	0.521587	0.0999745	0.378438	2.78461	0.659867	0.678276	0.065571	0.256153	-0.0042643	0.213261	0.71962	0.0542451	0.226135	90.361	1.07263	0.500128	0.389466	0.110406	6286.31	77.5786	0.542408	0.385975	0.0716171	6.51568	1.15961	0.632334	0.294857	0.0728093	0.218595	0.247125	0.721494	0.0551818	0.223325	-5073.96	291.847	0.103083
264	9954	1.91089	1.35485	0.725196	0.22144	0.053364	4083.77	212.369	0.424995	0.460406	0.1146	-255.062	27.7033	0.591944	0.0880303	0.320026	2.73738	0.664894	0.0642804	0.689492	0.246228	0.621427	0.224443	0.0493267	0.224553	0.72612	80.7622	1.1198	0.690597	0.30938	2.25545e-05	6434.21	81.8936	0.538354	0.377856	0.0837901	34.5192	1.63686	0.518912	0.380788	0.1003	-0.291453	0.239225	0.0530031	0.73442	0.212576	-4998.43	286.939	0.574103
265	6210	1.71256	1.30768	0.711604	0.227482	0.060914	4312.97	252.854	0.38124	0.555024	0.0637363	-357.872	26.5346	0.333382	0.578879	0.0877387	2.11723	0.645542	0.25897	0.675011	0.0660188	0.261468	0.212932	0.235336	0.709223	0.055441	92.1461	1.09486	0.510087	0.10536	0.384553	6599.74	73.6628	0.539587	0.0817258	0.378687	18.1947	1.34418	0.568718	0.337481	0.0938006	-0.352161	0.236379	0.220537	0.0603004	0.719163	-5087.09	282.893	0.344647
266	9710	1.3261	1.31417	0.734083	0.209674	0.0562438	3928.35	232.06	0.0798705	0.543828	0.376301	-408.528	27.0255	0.310744	0.592574	0.0966825	3.12458	0.669795	0.67996	0.0709341	0.249105	1.95255	0.243115	0.7049	0.24497	0.0501304	85.8552	1.08222	0.389086	0.521424	0.0894902	5827.17	81.3257	0.601474	0.350895	0.047631	21.4301	1.43136	0.348036	0.569846	0.0821181	0.211171	0.257488	0.0582217	0.723654	0.218125	-3808.81	303.231	0.545572
267	9868	1.23236	1.26968	0.732287	0.214899	0.0528146	3394.85	195.487	0.424388	0.483385	0.0922273	-447.501	25.9414	0.0857602	0.597413	0.316827	1.7342	0.663876	0.684902	0.252745	0.0623526	0.806708	0.225016	0.240218	0.711299	0.0484829	73.9011	1.66838	0.304177	0.000122021	0.695701	6919.93	80.6758	0.365452	0.0914138	0.543134	12.864	1.24906	0.59237	0.0881396	0.319491	-0.0444809	0.418267	0.000142357	0.230924	0.768934	-5269.12	277.973	0.33694
268	6201	0.634427	1.33087	0.772722	0.0492083	0.178069	4850.47	258.769	0.419513	0.475062	0.105425	1381.22	42.3363	0.378574	0.102125	0.519301	3.08829	0.716315	0.700412	0.0654133	0.234175	0.902405	0.236252	0.726147	0.0574035	0.21645	69.694	1.10667	0.686506	0.313457	3.70824e-05	7059.18	90.0279	0.409945	0.142952	0.447102	43.2729	1.93232	0.374532	0.53877	0.0866986	-0.400182	0.261289	0.193941	0.0518041	0.754255	-4417.87	322.098	0.0940409
269	9901	2.9231	1.4189	0.686996	0.0617039	0.2513	3838.56	233.603	0.539545	0.381007	0.0794476	-476.255	25.4352	0.599736	0.313554	0.0867101	2.57648	0.643723	0.673654	0.0696542	0.256692	1.09901	0.225193	0.707243	0.242552	0.0502049	100.157	1.30602	0.558994	0.354708	0.0862975	5648.65	68.1878	0.53275	0.0851421	0.382108	11.6613	1.25224	0.607191	0.311518	0.0812907	-0.120642	0.239278	0.719843	0.0544414	0.225716	-5281.6	282.119	0.336469
270	6908	1.65844	1.50705	0.76171	0.238261	2.86131e-05	4712.78	250.904	0.396349	0.50857	0.0950814	1014.84	38.6568	0.0857821	0.527426	0.386792	2.14628	0.655806	0.677187	0.0697302	0.253083	2.00626	0.244636	0.698103	0.251137	0.0507597	77.1455	0.958804	0.477725	0.122321	0.399954	7121.14	81.8404	0.399754	0.505308	0.0949383	15.8373	1.27596	0.568857	0.0934791	0.337663	-0.0732157	0.245126	0.220865	0.722024	0.0571118	-4659.48	297.97	0.551375
271	7342	3.08435	1.42781	0.680845	0.0688535	0.250302	2932.93	170.151	0.494177	0.0867193	0.419104	-164.072	28.2182	0.338146	0.572969	0.0888849	2.21604	0.67594	0.681289	0.0633702	0.255341	1.43818	0.22549	0.249483	0.69363	0.0568874	124.53	1.6136	0.760193	0.239682	0.000124936	7245.94	84.2158	0.351333	0.570346	0.0783209	20.9635	1.40396	0.34989	0.560462	0.0896484	0.227577	0.271171	0.241862	0.758027	0.000111054	-5441.49	277.915	0.330913
272	9546	2.39173	1.36257	0.693265	0.242701	0.064034	4301.24	248.776	0.379115	0.576015	0.0448703	-202.845	27.459	0.340875	0.561068	0.0980575	3.44888	0.66681	0.665755	0.0657788	0.268466	0.660478	0.215826	0.700302	0.242817	0.0568803	86.8544	1.88363	0.737118	2.90799e-05	0.262853	6513.97	81.0334	0.0902931	0.399296	0.510411	28.0229	1.51587	0.535245	0.0996278	0.365127	-0.140009	0.239588	0.716122	0.0572874	0.226591	-4853.85	283.746	0.552315
273	7460	0.994665	1.28941	0.198905	0.750231	0.0508639	3794.79	205.758	0.445351	0.115183	0.439465	-264.224	28.844	0.598504	0.31826	0.083236	2.74134	0.704924	0.692071	0.245612	0.062317	5.18457	0.271907	0.280654	0.659547	0.0597989	100.109	1.28747	0.362464	0.540162	0.0973741	8436.97	95.8915	0.544531	0.087256	0.368213	43.2626	1.82698	0.510035	0.395519	0.0944464	0.195245	0.324159	0.772409	0.227575	1.51697e-05	-4484.45	295.286	0.328272
274	8423	1.97971	1.38129	0.728853	0.0544861	0.216661	3996.77	220.135	0.410484	0.506971	0.0825449	-267.257	28.1589	0.315237	0.0836107	0.601153	3.65135	0.685655	0.692094	0.246656	0.0612507	1.12647	0.235804	0.723611	0.230995	0.0453942	128.572	1.49856	0.347906	0.551191	0.100903	6418	75.2766	0.537923	0.381947	0.0801305	18.3756	1.37709	0.584383	0.325177	0.0904405	-0.0377134	0.254997	0.21205	0.739924	0.0480261	-4845.29	292.489	0.332224
275	9606	1.44446	1.23284	0.693661	0.068131	0.238208	3226.34	181.359	0.0894798	0.49106	0.419461	-444.129	25.3909	0.336204	0.566667	0.0971291	2.05803	0.717876	0.286089	0.713892	1.92678e-05	1.03304	0.213602	0.263911	0.673025	0.0630636	102.677	2.92691	0.266532	1.92678e-05	0.733449	8053.99	92.0407	0.566069	0.0822543	0.351676	17.3424	1.25209	0.112158	0.534393	0.353449	-0.0441935	0.349424	0.754875	1.92678e-05	0.245106	-5464.02	268.404	0.353815
276	6284	2.54048	1.41614	0.058801	0.707024	0.234175	4621.97	257.069	0.38749	0.500872	0.111638	-415.134	26.2076	0.610644	0.089457	0.299899	3.9248	1.12988	0.737418	0.262512	6.9752e-05	-0.719981	0.208402	0.738029	0.0491229	0.212848	80.2434	4.70191	0.999808	1.7438e-05	0.00017438	5474.07	65.1403	0.46753	0.0916716	0.440798	17.7561	1.40631	0.5893	0.324713	0.0859868	0.12351	0.38991	0.777038	0.000104628	0.222858	-5537.18	282.6	0.32433
277	9571	0.503395	1.20172	0.7382	0.0523497	0.209451	4550.72	299.677	0.401394	0.5197	0.0789059	-180.233	28.2064	0.345421	0.569693	0.0848862	2.93924	0.648305	0.659068	0.264279	0.0766524	3.54847	0.24553	0.0564406	0.658479	0.28508	125.946	11.9761	0.999515	0.000260015	0.000225346	6094.21	80.0877	0.542114	0.0723535	0.385533	30.494	1.56975	0.530014	0.377698	0.092288	0.0874715	0.243471	0.237411	0.704779	0.05781	-4923.03	280.792	0.356914
278	6104	1.38363	1.28943	0.728466	0.057326	0.214208	4331.54	236.16	0.387724	0.0718242	0.540451	-465.833	25.8436	0.608087	0.0883057	0.303607	3.01216	0.663224	0.677637	0.256027	0.0663361	1.43065	0.228758	0.240657	0.703317	0.0560267	79.3483	0.961463	0.478475	0.126004	0.395521	4935.52	62.1415	0.0932809	0.497162	0.409557	40.1365	1.74389	0.519901	0.38569	0.0944093	-0.154074	0.24026	0.723183	0.219371	0.0574457	-5185.3	285.368	0.336844
279	9674	2.12017	1.34328	0.703661	0.234205	0.0621342	3913.2	205.679	0.498804	0.409308	0.0918877	-426.813	25.8365	0.0955402	0.59082	0.31364	3.05403	0.652036	0.674185	0.257465	0.0683498	0.300466	0.212491	0.230104	0.710624	0.0592721	81.4403	0.989568	0.502136	0.385279	0.112585	6289.83	73.5939	0.54573	0.37272	0.0815498	13.2647	1.24255	0.0932761	0.585095	0.321628	-0.0863347	0.242427	0.722201	0.221133	0.0566662	-5165.11	278.537	0.562305
280	9985	1.43059	1.34137	0.741924	0.20515	0.0529256	5347.98	295.645	0.38232	0.529233	0.0884469	-400.241	27.0431	0.307576	0.610599	0.0818255	3.23565	0.687342	0.687435	0.0607426	0.251822	3.37944	0.250679	0.683274	0.0610185	0.255708	85.1529	1.10095	0.379814	0.512519	0.107668	6521.34	80.241	0.398184	0.522819	0.0789976	47.6519	1.86102	0.491183	0.395885	0.112933	0.0334267	0.251467	0.736177	0.212875	0.0509484	-5122.17	297.197	0.574227
281	9640	2.08718	1.35549	0.233212	0.710773	0.0560147	4547.85	234.352	0.452827	0.100477	0.446696	-287.367	26.9872	0.0861548	0.58694	0.326905	3.95433	0.670541	0.667703	0.0689446	0.263352	1.91172	0.231745	0.691623	0.0545484	0.253829	100.563	1.3228	0.732205	0.267736	5.92435e-05	5704.65	74.8141	0.365236	0.0784235	0.556341	26.3928	1.49736	0.547854	0.363562	0.0885838	0.211912	0.281873	0.237862	0.762078	5.92435e-05	-4940.54	283.065	0.559258
282	7258	2.53095	1.41244	0.708428	0.236263	0.0553091	3845.72	223.559	0.405129	0.502052	0.0928195	-309.336	27.7713	0.589964	0.0893818	0.320654	3.84916	0.747887	0.726698	0.273246	5.54477e-05	2.95813	0.247895	0.686637	0.0551982	0.258165	86.3548	1.67429	0.721375	0.000166343	0.278459	6657.21	83.5795	0.527558	0.387968	0.0844746	31.2486	1.58128	0.531078	0.104325	0.364597	0.646486	0.402627	0.767369	5.54477e-05	0.232576	-4731.11	291.809	0.561907
283	9968	1.04036	1.28083	0.739963	0.0511411	0.208896	3124.09	188.67	0.430845	0.45132	0.117835	446.5	33.3712	0.51447	0.110218	0.375312	3.98135	0.681128	0.675208	0.258795	0.0659973	1.28497	0.228189	0.241622	0.702634	0.0557449	86.2032	1.05364	0.486847	0.124241	0.388912	9832.97	103.173	0.562991	0.356352	0.0806566	19.274	1.3946	0.568776	0.0954068	0.335817	-0.249421	0.251504	0.730483	0.0509442	0.218573	-4530.64	296.561	0.563143
284	9951	0.803756	1.23175	0.736148	0.209961	0.053891	4264.54	218.263	0.403144	0.0863905	0.510465	-503.141	25.4498	0.604733	0.086341	0.308926	3.43834	0.656871	0.662349	0.0720525	0.265599	2.00858	0.236883	0.690333	0.0575662	0.252101	127.638	1.64515	0.718316	0.281667	1.64804e-05	5702.77	72.4454	0.379924	0.533274	0.0868025	48.1269	1.73034	0.409885	0.123455	0.46666	-0.0682313	0.239261	0.227479	0.714196	0.0583243	-5456.14	279.447	0.55844
285	5720	1.13297	1.28288	0.733158	0.0617192	0.205122	3595.54	259.147	0.567395	0.365448	0.0671572	-398.121	26.8564	0.312513	0.597209	0.0902782	3.18414	0.662634	0.252619	0.673797	0.0735839	1.57423	0.23638	0.244538	0.0498355	0.705626	98.2463	1.25486	0.558839	0.368129	0.0730325	6910.4	80.8889	0.542696	0.077824	0.37948	20.1081	1.42782	0.580686	0.339665	0.0796494	0.0690208	0.243786	0.719183	0.216017	0.0647995	-4897	287.705	0.561615
286	9105	2.62204	1.41201	0.237968	0.701075	0.0609577	4801.29	247.947	0.520653	0.0824481	0.396899	-165.504	27.7385	0.578444	0.0922741	0.329282	3.54997	0.665655	0.676275	0.0630413	0.260684	0.387349	0.219004	0.719868	0.0489868	0.231145	83.5981	2.58967	0.304482	0.000490276	0.695028	5362.09	62.7192	0.508743	0.0896388	0.401618	20.5761	1.39323	0.342049	0.0947867	0.563164	0.0213924	0.240494	0.219215	0.0585676	0.722218	-5192.53	282.04	0.568945
287	6094	1.69736	1.37145	0.209433	0.737935	0.0526316	4561	237.154	0.103649	0.480664	0.415688	159.07	33.3324	0.339162	0.580661	0.0801768	3.68286	0.687182	0.690345	0.249025	0.0606294	2.33687	0.247354	0.707807	0.238643	0.0535506	92.2436	1.17779	0.0929435	0.381635	0.525422	6171.34	79.5802	0.0773702	0.559748	0.362882	44.2059	1.95851	0.375102	0.538114	0.0867837	0.140646	0.268428	0.741114	0.0434415	0.215444	-4278.73	305.864	0.564293
288	7514	1.26811	1.26565	0.219431	0.722484	0.0580847	4194.71	201.554	0.437867	0.455122	0.107011	-450.313	25.9065	0.590271	0.0901715	0.319557	3.2477	0.663833	0.666921	0.0674088	0.26567	0.521689	0.216636	0.236968	0.707502	0.0555297	79.8358	1.01665	0.117663	0.4817	0.400637	6936.56	77.1898	0.0949	0.529731	0.375369	27.6074	1.53707	0.540449	0.372565	0.0869861	-0.257334	0.246308	0.225802	0.717756	0.0564422	-5269.03	280.037	0.102432
289	9823	2.62419	1.36269	0.250792	0.67841	0.0707977	4049.01	206.044	0.408283	0.497775	0.0939417	-244.963	27.4887	0.345341	0.561442	0.0932169	3.19989	0.670002	0.268627	0.656261	0.0751129	3.50793	0.239764	0.646079	0.069938	0.283983	119.021	1.42049	0.368097	0.104865	0.527038	7481.83	85.3145	0.363664	0.0864743	0.549862	27.0545	1.44823	0.513704	0.109618	0.376677	0.220132	0.250727	0.0581215	0.702296	0.239583	-5058.99	280.996	0.103921
290	765	2.72656	1.42713	0.693387	0.243422	0.0631918	3754.05	218.489	0.535351	0.392504	0.0721452	900.213	42.4168	0.345033	0.59476	0.0602074	3.1751	0.674094	0.674121	0.0678857	0.257994	1.42711	0.227928	0.244122	0.695222	0.0606557	70.2327	0.962668	0.459199	0.415174	0.125627	6825.53	75.5055	0.496483	0.413969	0.0895474	37.8374	1.66181	0.385792	0.50283	0.111377	-0.191772	0.258086	0.724422	0.0547569	0.220821	-4798.33	291.653	0.338504
291	7061	1.33365	1.24443	0.706536	0.0623889	0.231075	3039.57	163.037	0.424667	0.482781	0.0925519	-380.358	25.9491	0.339759	0.56636	0.0938817	2.8591	0.638049	0.0738228	0.654935	0.271243	2.98003	0.239176	0.277544	0.665809	0.0566472	109.449	1.27639	0.0948883	0.533786	0.371326	7871.92	93.0364	0.590197	0.327803	0.0820004	32.8281	1.52701	0.107988	0.502542	0.389471	-0.0871547	0.245325	0.706971	0.238557	0.0544722	-5196.79	272.09	0.543231
292	9119	2.27808	1.3333	0.0694443	0.68766	0.242895	3564.99	211.035	0.526165	0.0794196	0.394416	-184.854	27.6186	0.0962538	0.56051	0.343236	3.33189	0.668401	0.663367	0.265056	0.0715773	1.05904	0.220605	0.247634	0.697521	0.0548453	91.0384	1.21179	0.717663	0.28226	7.66352e-05	6933.97	81.7233	0.560612	0.354578	0.0848096	19.8376	1.35055	0.554098	0.0951171	0.350785	-0.111424	0.337206	0.242384	0.75759	2.55451e-05	-4988.69	278.229	0.347553
293	6142	3.29084	1.44976	0.255167	0.671996	0.0728373	4118.62	241.173	0.394333	0.523365	0.082302	-459.681	25.7403	0.597787	0.312229	0.0899835	2.79154	0.657102	0.669679	0.260196	0.0701244	2.38168	0.231602	0.674617	0.063845	0.261538	91.8711	1.07865	0.499741	0.396559	0.103701	6238.39	76.3862	0.0741328	0.548863	0.377004	51.7855	2.10242	0.598823	0.340928	0.0602481	0.0995468	0.25591	0.22691	0.717354	0.0557368	-5572.86	279.133	0.570079
294	5874	2.67325	1.4091	0.242201	0.69685	0.0609493	3901.35	206.046	0.504968	0.0879302	0.407102	-428.74	25.9136	0.602751	0.0891721	0.308077	3.2733	0.659699	0.675328	0.257936	0.0667358	0.376666	0.260972	0.756148	0.243838	1.36474e-05	104.415	1.24697	0.362775	0.527964	0.109261	6603.45	76.5484	0.368125	0.55111	0.0807653	24.8462	1.49999	0.556596	0.360851	0.0825532	0.031662	0.246378	0.722112	0.224036	0.0538527	-5835.15	276.452	0.580329
295	9104	1.1095	1.27136	0.740834	0.0564011	0.202765	4136.4	240.32	0.53398	0.0786642	0.387356	-362.738	26.9027	0.595417	0.0911524	0.31343	5.11398	0.675497	0.667614	0.072067	0.260319	1.49054	0.229125	0.241754	0.704893	0.0533534	102.334	1.16864	0.527717	0.369404	0.102879	5774	77.0871	0.557005	0.367769	0.0752263	22.2033	1.42487	0.345952	0.562394	0.0916541	0.146684	0.243075	0.720912	0.218115	0.0609727	-4663.97	290.788	0.336232
296	6943	0.206283	1.17728	0.75288	0.194712	0.0524079	2731.53	157.078	0.469145	0.109939	0.420916	-467.202	26.1648	0.588338	0.325661	0.0860009	3.04662	0.656639	0.670515	0.0701133	0.259372	2.37475	0.232645	0.262606	0.677195	0.0601983	87.7078	1.04777	0.495656	0.391454	0.11289	8306.92	91.3439	0.0854108	0.563669	0.350921	26.5526	1.51625	0.542398	0.0903683	0.367233	-0.0978179	0.253421	0.722828	0.225	0.0521719	-5087.29	282.824	0.559419
297	6040	2.1393	1.33339	0.701745	0.234517	0.0637376	4186.56	242.984	0.392669	0.0711918	0.53614	-442.458	25.7345	0.608699	0.0842585	0.307042	3.04817	0.772993	0.727808	0.271946	0.000245549	0.0138457	0.216012	0.0505832	0.722441	0.226975	95.8406	2.82183	0.999474	7.0157e-05	0.00045602	5734.23	71.3137	0.379584	0.538753	0.0816627	16.9855	1.32147	0.0977287	0.57413	0.328142	-0.248685	0.238887	0.725353	0.218293	0.0563536	-5846.3	276.596	0.578304
298	9831	4.59278	1.70597	0.254101	0.682722	0.063177	6097.9	297.322	0.095578	0.469553	0.434869	-368.06	27.7027	0.308747	0.604496	0.0867572	4.55247	1.11751	0.73762	9.67193e-05	0.262283	2.30464	0.262771	0.240986	0.705026	0.0539887	76.9971	2.5638	0.999536	7.73754e-05	0.000386877	5745.5	77.4121	0.398232	0.524315	0.0774528	59.4967	2.23165	0.522516	0.087086	0.390398	2.12131	1.14051	0.999729	7.73754e-05	0.000193439	-5072.37	300.564	0.575344
299	9983	0.918764	1.25354	0.743762	0.202021	0.0542172	4129.37	216.235	0.423659	0.0856373	0.490703	-360.457	26.9943	0.587685	0.323094	0.0892212	3.00099	0.666378	0.680032	0.252951	0.067017	1.85256	0.233959	0.700189	0.246645	0.0531663	60.963	0.797203	0.410375	0.45481	0.134815	6191.07	72.9438	0.537618	0.0800862	0.382296	26.4024	1.53514	0.553705	0.0899219	0.356373	0.071236	0.244037	0.217812	0.727028	0.0551603	-4747.75	288.042	0.557424
300	7161	0.378194	1.1663	0.206419	0.740892	0.0526884	3908.92	217.124	0.545445	0.0845837	0.369971	-324.83	26.5524	0.569032	0.0943899	0.336578	2.33855	0.635844	0.66178	0.0729776	0.265242	3.11071	0.236869	0.663868	0.272514	0.0636178	84.4046	1.00612	0.500907	0.112375	0.386718	6574.52	80.961	0.567952	0.356853	0.0751951	40.8291	1.66402	0.396596	0.493117	0.110287	-0.277649	0.234088	0.712914	0.227457	0.0596291	-4979.89	279.959	0.108142
301	6046	0.90237	1.26231	0.742969	0.0552898	0.201741	4472.41	277.796	0.0782108	0.58424	0.337549	-425.974	26.4762	0.308111	0.603119	0.0887703	2.76689	0.670124	0.685506	0.0653104	0.249183	0.798079	0.231103	0.71476	0.231837	0.0534036	80.8307	1.01818	0.387484	0.494358	0.118158	6721.39	72.801	0.427515	0.484253	0.0882313	16.1564	1.30864	0.579945	0.0930142	0.32704	-0.377552	0.241029	0.213766	0.0576645	0.72857	-5521.49	282.357	0.574792
302	9102	1.08067	1.27664	0.741116	0.207909	0.0509757	3773.69	204.406	0.495282	0.087337	0.417381	-402.697	26.5752	0.315597	0.592781	0.0916222	2.99024	0.669181	0.25358	0.685394	0.0610257	0.907447	0.227837	0.716005	0.0515201	0.232475	138.983	4.06622	0.752073	5.58332e-05	0.247871	6659.58	76.0794	0.373245	0.0830658	0.543689	22.539	1.44707	0.350688	0.559085	0.0902264	-0.170456	0.249638	0.728344	0.0549817	0.216675	-4636.15	289.196	0.336842
303	9873	1.4873	1.30898	0.722251	0.219341	0.0584086	3953.64	220.716	0.496468	0.414058	0.0894747	56.5026	33.2722	0.598478	0.0611057	0.340416	2.38268	0.650311	0.674183	0.258717	0.0671005	1.61043	0.227689	0.692473	0.248561	0.0589655	119.077	1.42756	0.350342	0.0876948	0.561963	7052.57	87.966	0.559353	0.0801931	0.360454	30.5822	1.5996	0.371832	0.0854344	0.542734	-0.237858	0.240847	0.721617	0.0564431	0.22194	-4384.31	290.983	0.556328
304	6924	1.59847	1.32379	0.217972	0.724051	0.0579767	3823.72	231.55	0.400478	0.522794	0.0767279	166.609	31.8602	0.565276	0.348186	0.0865377	2.76756	0.662619	0.675029	0.260224	0.0647472	1.25611	0.227021	0.241011	0.702193	0.0567963	70.4689	1.12864	0.319801	0.680063	0.000135682	6257.56	78.7566	0.559551	0.355621	0.0848281	50.5356	2.00307	0.376245	0.539293	0.0844618	-0.35609	0.241691	0.218067	0.0552495	0.726683	-5066.01	286.213	0.562332
305	9767	1.34626	1.28894	0.729101	0.214545	0.0563547	4906.79	277.029	0.556571	0.0699419	0.373487	-278.766	27.2837	0.324678	0.585661	0.0896615	3.02695	0.688938	0.257814	0.677077	0.0651089	0.552212	0.218618	0.711934	0.0541434	0.233922	81.9026	1.15664	0.313735	0.685923	0.000341958	5411.48	65.8564	0.518158	0.40367	0.0781717	28.8557	1.55158	0.0918044	0.366716	0.54148	-0.290686	0.240037	0.723903	0.215958	0.0601391	-4794.78	290.146	0.346449
306	6097	2.46419	1.45039	0.721151	0.224626	0.0542231	4389.42	214.499	0.440563	0.104206	0.455231	-402.998	27.1996	0.299079	0.615832	0.0850886	3.51356	0.799024	0.264025	0.735819	0.000156413	1.37059	0.23373	0.717727	0.23057	0.0517032	90.8102	2.87684	0.999757	0.000208551	3.47584e-05	5657.22	67.9551	0.404745	0.515867	0.0793883	50.4793	2.06821	0.526625	0.390476	0.0828989	0.0647999	0.253677	0.0498262	0.211279	0.738895	-4665.2	298.015	0.323775
307	9926	1.40616	1.29128	0.217386	0.726249	0.0563647	4270.96	214.666	0.433531	0.458383	0.108086	-74.5782	28.9335	0.341462	0.562729	0.0958086	2.24862	0.659648	0.681061	0.0639148	0.255024	1.95645	0.229936	0.247869	0.690107	0.0620237	99.6739	1.39525	0.735747	5.64493e-05	0.264197	7519.15	86.3212	0.0837708	0.550734	0.365495	23.3613	1.40935	0.542436	0.35731	0.100254	-0.330978	0.23777	0.72282	0.0566751	0.220505	-4939.09	284.934	0.103203
308	9703	1.61757	1.30612	0.218718	0.718085	0.0631974	4082.92	235.009	0.0987803	0.436398	0.464822	-504.448	25.6566	0.307423	0.599124	0.0934528	2.63374	0.712124	0.685417	0.254896	0.0596865	0.964148	0.22514	0.236212	0.710223	0.0535652	84.1035	1.69002	0.259842	0.740143	1.52651e-05	5788.14	71.71	0.381108	0.53875	0.0801417	16.5123	1.31292	0.580042	0.090064	0.329894	0.0792904	0.251821	0.724526	0.221725	0.0537483	-4583.41	287.698	0.340884
309	10020	1.32691	1.30095	0.732867	0.212579	0.054554	4483.23	251.392	0.509363	0.0903649	0.400272	-420.516	25.989	0.312612	0.60252	0.0848676	3.43226	0.665528	0.252613	0.679447	0.0679395	1.55519	0.230682	0.705188	0.0536814	0.24113	65.6752	1.17064	0.32448	1.74517e-05	0.675503	6068.09	70.9123	0.481492	0.0952339	0.423274	49.938	1.89419	0.500986	0.394845	0.104169	-0.296119	0.239187	0.052198	0.732361	0.215441	-5083.69	285.459	0.56896
310	7130	0.545759	1.20662	0.742127	0.0503362	0.207537	2784.48	166.013	0.493229	0.0949492	0.411822	-234.437	27.5499	0.563143	0.0982643	0.338593	1.85948	0.637357	0.670321	0.0675215	0.262158	0.25533	0.213343	0.709883	0.237654	0.0524629	57.1841	0.760927	0.447537	0.138092	0.414371	8487.76	96.2239	0.332181	0.594152	0.0736669	20.7122	1.38292	0.551134	0.0922283	0.356638	-0.623819	0.232341	0.718812	0.222705	0.0584832	-5527.02	272.062	0.33595
311	9610	3.9623	1.52273	0.259146	0.672479	0.068375	3762.98	181.929	0.451724	0.153347	0.39493	285.333	34.5537	0.348751	0.584808	0.0664417	2.5743	0.670007	0.247055	0.689951	0.0629947	0.0418536	0.219024	0.729911	0.223929	0.0461609	124.731	1.43109	0.562703	0.331078	0.106219	7583.05	92.9771	0.616761	0.325679	0.0575597	19.1271	1.35568	0.331133	0.56925	0.099617	0.0423814	0.247729	0.726154	0.0569214	0.216925	-4458.18	290.518	0.570637
312	1367	2.46324	1.39623	0.064201	0.700224	0.235575	4847.46	276.069	0.522408	0.0906188	0.386974	854.069	38.0344	0.366124	0.546754	0.0871218	2.46784	0.665243	0.679793	0.0665197	0.253687	0.545436	0.218634	0.707693	0.0564277	0.235879	68.6966	0.963702	0.40501	0.10932	0.48567	6026.54	71.2086	0.503782	0.40864	0.0875779	9.8476	1.20493	0.306238	0.0853923	0.60837	0.483679	0.266597	0.718147	0.228923	0.0529307	-5474.59	288.193	0.338034
313	9539	4.45978	1.53902	0.281214	0.641775	0.0770112	4428.61	274.962	0.57151	0.0582264	0.370263	277.581	33.3146	0.0774754	0.558869	0.363656	2.38913	0.650246	0.668869	0.25904	0.0720906	2.06142	0.230039	0.67724	0.260294	0.0624662	106.996	1.19273	0.380166	0.516657	0.103177	7157.31	88.2338	0.545546	0.0772278	0.377226	17.128	1.3029	0.563108	0.34009	0.0968016	-0.197445	0.238788	0.710787	0.0617389	0.227475	-4491.61	290.837	0.536463
314	9523	3.60425	1.5299	0.686644	0.0591987	0.254157	2627.91	196.336	0.534716	0.075964	0.38932	-186.486	28.9213	0.578241	0.0949977	0.326761	2.06282	0.667199	0.696383	0.241366	0.0622516	3.10143	0.247484	0.687326	0.258353	0.0543209	90.8864	1.18451	0.69831	0.301656	3.41105e-05	8553.31	85.9595	0.0852421	0.531203	0.383555	11.1032	1.25277	0.621305	0.298262	0.0804325	0.300105	0.251253	0.728139	0.217216	0.054645	-4504.05	291.625	0.326113
315	9567	1.30142	1.52232	0.764744	0.23518	7.58524e-05	3405.52	200.158	0.536732	0.0823567	0.380912	178.334	32.2614	0.559089	0.0761748	0.364736	2.21195	0.639479	0.668506	0.259491	0.0720029	0.789098	0.215327	0.695756	0.243657	0.0605871	77.2056	1.00861	0.403516	0.486005	0.110479	7652.1	90.9597	0.586623	0.0774453	0.335931	17.1446	1.27717	0.55742	0.348333	0.0942466	-0.41321	0.240897	0.719081	0.0527743	0.228145	-5269.53	275.001	0.552338
316	7516	4.37518	1.61667	0.661898	0.264839	0.0732625	3526.05	211.526	0.522342	0.394316	0.0833413	3194.74	55.8635	0.347654	0.562562	0.0897841	3.45898	0.684295	0.257344	0.671706	0.0709501	1.85362	0.237843	0.692916	0.246197	0.0608873	134.218	1.55049	0.570631	0.0861959	0.343173	9347.14	106.141	0.548703	0.36636	0.0849361	28.4698	1.60808	0.553998	0.083118	0.362884	0.583173	0.25482	0.709374	0.0618601	0.228766	-4193.57	311.329	0.549772
317	7003	1.51657	1.32819	0.720947	0.0557385	0.223314	4901.01	270.36	0.559769	0.0720313	0.3682	-542.514	25.517	0.613775	0.302874	0.0833505	3.03534	1.01091	0.272021	0.727945	3.43006e-05	4.43701	0.268974	0.655879	0.0611408	0.28298	237.709	151.801	0.999708	3.43006e-05	0.000257255	5455.04	65.3658	0.391576	0.529121	0.079303	52.8812	8.06224	0.999811	3.43006e-05	0.000154353	0.298832	0.462173	0.235885	1.71503e-05	0.764098	-5359.32	284.494	0.562873
318	9827	0.757417	1.27025	0.763765	0.189551	0.0466843	4431.97	206.168	0.133622	0.449625	0.416753	-478.997	26.4906	0.622401	0.295949	0.0816499	2.59355	0.681994	0.0588472	0.701872	0.239281	3.76709	0.256177	0.687425	0.25597	0.056605	96.6408	1.1678	0.518942	0.113527	0.36753	6564.5	76.9779	0.530788	0.0801269	0.389085	26.9153	1.5417	0.348429	0.557229	0.0943416	-0.0490442	0.249199	0.206938	0.740434	0.0526282	-4900.85	295.729	0.320423
319	9564	1.8289	1.36579	0.719788	0.0577028	0.22251	3262.83	229.379	0.0732172	0.369063	0.55772	366.951	34.0241	0.0871496	0.551562	0.361289	1.95015	0.656749	0.683264	0.24966	0.0670761	1.16821	0.225674	0.235795	0.701875	0.0623299	70.4251	0.881903	0.130597	0.460142	0.409261	9817.06	109.333	0.548704	0.377858	0.0734384	24.0304	1.48461	0.563487	0.350589	0.0859247	-0.194134	0.244156	0.0561717	0.724585	0.219243	-4654.79	289.584	0.560527
320	9928	1.12902	1.28539	0.209185	0.74063	0.0501846	3110.39	171.928	0.460226	0.106284	0.433489	-518.157	26.1969	0.60981	0.307354	0.0828365	2.28012	0.655569	0.686116	0.0642864	0.249598	3.63459	0.249902	0.674285	0.0606426	0.265072	61.0444	0.805126	0.45185	0.410728	0.137422	6716	75.2755	0.378242	0.540697	0.0810619	17.015	1.34451	0.329145	0.583428	0.0874267	-0.307306	0.240379	0.21529	0.732941	0.0517698	-4772.54	290.258	0.56334
321	6992	1.43928	1.34054	0.735838	0.0545383	0.209624	4402.98	282.352	0.647681	0.0447221	0.307597	90.1875	33.9452	0.339328	0.602924	0.0577474	2.82606	0.683095	0.248357	0.687752	0.0638911	1.76757	0.236154	0.704227	0.243123	0.0526505	68.5388	0.983871	0.481955	0.116765	0.40128	6555.3	78.3438	0.51777	0.0884488	0.393781	27.0782	1.61828	0.350209	0.577028	0.0727635	-0.121018	0.25624	0.736095	0.0551389	0.208766	-4137	302.315	0.5639
322	9557	2.14462	1.36266	0.702778	0.237264	0.0599578	3467.91	197.573	0.396686	0.518188	0.0851264	-261.53	28.2297	0.32957	0.58161	0.0888203	3.06271	0.670022	0.669074	0.0697873	0.261139	3.82118	0.250464	0.661101	0.272095	0.066803	87.4508	1.0996	0.501033	0.102657	0.39631	7615.24	82.0693	0.532191	0.0818081	0.386001	53.6876	1.91793	0.396519	0.105641	0.49784	0.208947	0.249949	0.714214	0.0603335	0.225452	-5302.75	283.456	0.561179
323	6024	1.13265	1.25932	0.731301	0.214368	0.0543309	4012.48	193.904	0.444507	0.447937	0.107556	-87.2645	28.107	0.0986891	0.567541	0.33377	2.58185	0.649153	0.675797	0.0726969	0.251506	0.0802936	0.211226	0.713612	0.232734	0.053654	83.6667	1.07713	0.564292	0.37357	0.0621376	6550.17	76.4852	0.368651	0.550845	0.0805036	26.0887	1.48704	0.541436	0.0987342	0.359829	-0.16692	0.243615	0.0481262	0.725367	0.226507	-5408.92	275.122	0.56973
324	9892	0.285309	1.18876	0.759027	0.1924	0.0485727	3764.2	222.736	0.532451	0.0724851	0.395064	328.137	31.8427	0.36388	0.528774	0.107346	2.45947	0.687153	0.682948	0.255827	0.0612249	5.86575	0.264486	0.0716334	0.631404	0.296963	85.1831	3.6241	0.999647	0.000166203	0.000186978	6416.88	77.438	0.380729	0.533324	0.0859476	14.8531	1.30229	0.590144	0.326921	0.0829351	0.355487	0.289504	0.76314	0.236776	8.31013e-05	-5251.07	289.214	0.561931
325	9404	0.368282	1.1791	0.747771	0.0504497	0.201779	4810.19	234.867	0.0881211	0.497396	0.414483	-220.361	27.5118	0.0917107	0.574436	0.333854	2.12418	0.642208	0.673423	0.067793	0.258784	0.929338	0.220003	0.700853	0.242923	0.0562243	89.0867	1.07177	0.515344	0.380421	0.104235	6378.99	74.3384	0.538149	0.376636	0.0852143	23.2417	1.42455	0.544002	0.0995337	0.356464	-0.40485	0.237015	0.22556	0.719191	0.0552488	-5670.3	278.756	0.560467
326	9520	1.66246	1.30318	0.724548	0.21894	0.0565119	2119.11	159.943	0.539706	0.0697904	0.390504	-207.083	27.6661	0.0962435	0.574254	0.329502	2.37148	0.648216	0.685579	0.068525	0.245896	0.934744	0.22185	0.709085	0.0586787	0.232236	94.8536	1.68172	0.714858	0.284934	0.000208019	6961.71	80.7065	0.565639	0.359509	0.0748522	3.70875	1.08602	0.649228	0.274429	0.076343	0.420017	0.242843	0.716886	0.221298	0.0618164	-5124.54	277.14	0.577461
327	9867	1.28079	1.30194	0.740403	0.203794	0.0558037	4529.41	228.103	0.404649	0.5137	0.0816512	287.832	32.863	0.55615	0.35293	0.0909199	2.95357	0.706113	0.696185	0.248346	0.0554693	0.361062	0.221289	0.729103	0.0524593	0.218437	72.1788	1.60555	0.709849	0.000286663	0.289864	7716.75	85.8276	0.539548	0.37689	0.0835623	20.3624	1.41854	0.579848	0.335682	0.08447	-0.192814	0.247645	0.740809	0.207711	0.0514799	-4449.49	300.595	0.566637
328	6129	1.58267	1.346	0.211179	0.735003	0.0538177	4528.27	267.141	0.368376	0.554214	0.0774104	-256.342	27.7633	0.598033	0.0829539	0.319013	3.57475	0.683422	0.691282	0.0632218	0.245496	0.73223	0.224207	0.0535538	0.72088	0.225566	69.4129	0.976815	0.117468	0.406289	0.476242	5200.27	66.332	0.470963	0.101795	0.427242	23.2947	1.4814	0.337128	0.0905101	0.572362	0.0771434	0.249717	0.733023	0.212994	0.0539827	-5394.59	291.706	0.587243
329	5165	2.01477	1.37473	0.725142	0.056147	0.218711	2777.15	169.127	0.45091	0.432412	0.116678	-360.833	27.1793	0.602322	0.312819	0.0848588	3.4066	0.670681	0.25012	0.0649147	0.684965	-0.108034	0.224712	0.735957	0.218229	0.0458137	138.59	1.89958	0.75713	0.242822	4.81742e-05	7781.88	88.8106	0.530229	0.389151	0.0806195	10.0451	1.23251	0.620219	0.0774641	0.302317	0.128082	0.247522	0.731332	0.217001	0.0516668	-5134.62	283.961	0.321731
330	7717	0.833489	1.25973	0.752689	0.19617	0.0511409	5333.09	258.666	0.488036	0.0880989	0.423865	-397.081	26.6035	0.615583	0.0832338	0.301184	3.47737	0.677648	0.687365	0.246444	0.0661915	1.57456	0.232609	0.237595	0.708205	0.0541994	111.948	1.33843	0.350973	0.542392	0.106635	5156.43	61.6669	0.426312	0.113335	0.460353	44.5531	1.87564	0.516388	0.0957807	0.387831	-0.0692397	0.248114	0.735917	0.0525065	0.211577	-5580.89	288.944	0.584187
331		1.99035	1.34966	0.711692	0.232723	0.0555851	5016.5	249.618	0.496025	0.0978951	0.40608	-377.494	26.9068	0.600682	0.313527	0.0857914	3.06627	0.692608	0.257569	0.674955	0.067476	3.13564	0.241094	0.670908	0.0621517	0.26694	94.217	1.17163	0.3774	0.098818	0.523782	6159.99	74.1072	0.385937	0.092145	0.521918	31.3601	1.57067	0.524829	0.100043	0.375129	-0.16504	0.249533	0.724932	0.221844	0.0532247	-5171.37	284.08	0.561158
332	7250	1.65275	1.30167	0.716188	0.22643	0.057382	3194.22	208.064	0.371619	0.558129	0.0702517	-518.168	25.5382	0.0858649	0.597663	0.316472	3.51487	0.661837	0.66491	0.0721783	0.262912	2.19974	0.231572	0.679459	0.0617592	0.258781	65.7694	0.890219	0.479478	0.412386	0.108136	6575	82.5457	0.0814722	0.583992	0.334536	22.3496	1.41988	0.553876	0.355189	0.0909357	-0.172748	0.239128	0.223717	0.718824	0.057459	-4788.95	284.654	0.550685
333	4884	3.4606	1.49064	0.251638	0.680862	0.0675001	2827.43	165.326	0.435753	0.453135	0.111111	1822.77	43.368	0.514351	0.384031	0.101618	3.36742	0.667267	0.675068	0.0708874	0.254045	-0.0826898	0.213229	0.716406	0.222779	0.0608147	66.7261	0.989206	0.674578	0.325311	0.000111423	9904.05	102.135	0.534719	0.0947988	0.370482	10.5812	1.21472	0.603891	0.307773	0.0883362	0.0427312	0.245807	0.219548	0.719281	0.0611713	-4264.85	297.966	0.542162
334	8284	2.71541	1.44236	0.70902	0.236724	0.0542562	3802.69	186.716	0.440638	0.429569	0.129793	-262.484	27.9096	0.313744	0.0896034	0.596653	4.67694	0.797089	0.730992	0.268909	9.88272e-05	0.37892	0.227112	0.731915	0.0454935	0.222592	104.13	2.68668	0.999769	3.29424e-05	0.000197654	6724.24	76.1534	0.377652	0.537488	0.0848597	14.8789	1.3588	0.607162	0.0861444	0.306694	0.319839	0.252878	0.732046	0.0501713	0.217782	-5009.76	290.51	0.575866
335	9693	1.41182	1.34491	0.74457	0.205735	0.0496947	3473.77	178.008	0.423358	0.446946	0.129696	-283.783	28.3509	0.32225	0.588837	0.0889131	4.39024	0.730036	0.685488	0.0625861	0.251926	0.726172	0.224875	0.719213	0.0554601	0.225327	74.128	2.07094	0.310652	0.000425177	0.688923	9050.11	100.063	0.552765	0.0900015	0.357234	28.8853	1.5733	0.362455	0.547781	0.0897634	0.162687	0.251109	0.732325	0.211483	0.0561914	-4577.47	298.916	0.56404
336	9635	2.1953	1.43661	0.727052	0.221792	0.0511563	4212.35	212.224	0.140978	0.432536	0.426486	-15.3972	29.9629	0.575875	0.331164	0.0929614	3.82253	0.825145	0.735395	0.264514	9.16779e-05	1.98801	0.244411	0.71424	0.239967	0.0457931	111.473	2.11693	0.181591	0.81834	6.87585e-05	6657.36	78.831	0.397813	0.500562	0.101625	42.282	1.87415	0.52591	0.0962618	0.377828	0.353673	0.349451	0.769774	0.230089	0.000137517	-4792.74	293.636	0.32548
337	9885	0.990429	1.268	0.203138	0.0553658	0.741496	4174.1	235.877	0.541408	0.389659	0.0689327	-386.223	26.5665	0.0853057	0.606754	0.30794	2.94825	0.698599	0.689156	0.247499	0.0633449	0.40599	0.218576	0.223318	0.722756	0.0539261	77.4636	1.2333	0.267898	0.732053	4.88019e-05	6381.35	77.717	0.38473	0.52484	0.0904299	15.4124	1.29362	0.315626	0.589918	0.0944561	-0.413672	0.268183	0.774706	0.225221	7.32029e-05	-5313.77	283.45	0.570299
338	9624	2.06689	1.40521	0.729807	0.217232	0.0529614	5113.74	272.39	0.525003	0.0705453	0.404452	303.865	32.6347	0.0985455	0.547575	0.353879	3.46478	0.692272	0.693759	0.0606111	0.24563	1.01876	0.231192	0.724127	0.228738	0.047135	99.4428	2.15521	0.761223	0.000272457	0.238504	5638.64	69.0938	0.419353	0.491491	0.0891562	31.201	1.63898	0.358763	0.0952131	0.546024	-0.054837	0.305409	0.774196	0.225762	4.19164e-05	-4312.81	302.114	0.103743
339	9902	1.32325	1.2924	0.732659	0.0569878	0.210354	3204.79	186.664	0.418577	0.103455	0.477967	-194.754	28.47	0.571591	0.332447	0.0959617	2.34762	0.657787	0.252114	0.684414	0.0634727	1.10175	0.224372	0.704749	0.239608	0.0556427	57.6909	0.810443	0.407113	0.123087	0.469801	7919.02	90.4794	0.0791328	0.552248	0.368619	9.75403	1.22674	0.082015	0.619772	0.298213	-0.280647	0.242678	0.218136	0.729792	0.052072	-4951.48	286.806	0.100093
340	9826	3.0008	1.46169	0.69283	0.242604	0.0645662	3929.37	208.375	0.42326	0.0971126	0.479627	-105.132	28.9303	0.560894	0.0966914	0.342414	3.00283	0.767143	0.727443	0.272505	5.26427e-05	1.84119	0.236337	0.697634	0.0543404	0.248026	81.2842	1.66973	0.706728	0.29322	5.26427e-05	7554.91	78.7133	0.41131	0.492696	0.0959939	26.634	1.51488	0.541798	0.102087	0.356114	0.808869	0.374251	0.244551	0.755396	5.26427e-05	-4639.76	290.282	0.5605
341	9880	2.65762	1.38694	0.244871	0.689485	0.0656435	2897.6	162.07	0.144859	0.417295	0.437846	680.702	37.9795	0.367649	0.562804	0.0695463	2.43594	0.657528	0.257827	0.676459	0.0657138	2.14599	0.231231	0.257863	0.681029	0.0611079	97.7682	1.43222	0.748466	0.25134	0.000193379	9376.67	108.133	0.603801	0.32718	0.0690189	10.8298	1.21707	0.0873899	0.60424	0.30837	-0.0550685	0.270657	0.76144	0.238402	0.00015822	-5096.57	285.601	0.568957
342	8237	3.76734	1.5971	0.061439	0.695625	0.242936	6118.61	289.827	0.491142	0.424205	0.0846531	-346.516	27.9862	0.303122	0.0896662	0.607212	4.00717	0.704412	0.691181	0.245841	0.0629771	1.55279	0.237448	0.713342	0.0548308	0.231828	92.2304	1.17462	0.379144	0.516036	0.104819	4313.93	54.3568	0.400735	0.141136	0.458129	48.7913	2.01236	0.0996639	0.52142	0.378916	0.480856	0.286331	0.770166	0.229777	5.69671e-05	-4872.29	304.874	0.561781
343	8242	1.64113	1.37279	0.739779	0.204365	0.0558561	4472.96	221.055	0.431094	0.43828	0.130627	-84.2756	31.2584	0.593438	0.326939	0.0796234	4.02835	0.693004	0.690675	0.0626497	0.246675	1.22032	0.238607	0.724085	0.228938	0.046977	98.5016	1.15306	0.111464	0.506422	0.382114	6989.33	77.1655	0.397621	0.506546	0.095833	32.5018	1.66613	0.0914141	0.547287	0.361299	0.119632	0.253952	0.0550095	0.737012	0.207979	-4441.16	303.331	0.571116
344	7143	2.65153	1.43202	0.705637	0.236854	0.0575086	5254.9	273.628	0.544059	0.37915	0.0767912	-484.361	25.6419	0.299149	0.619614	0.0812379	3.77867	0.673771	0.679635	0.063092	0.257273	2.47109	0.244278	0.693035	0.054358	0.252607	50.6356	0.742326	0.444475	0.413209	0.142316	4546.5	59.54	0.502064	0.411593	0.0863427	47.9394	1.89694	0.395063	0.504178	0.10076	-0.198156	0.243687	0.732218	0.0567309	0.211051	-5441.11	285.353	0.572434
345	7430	2.2915	1.35357	0.242804	0.693209	0.0639869	3402.98	199.533	0.529316	0.391258	0.0794255	-255.311	27.2054	0.567499	0.0951608	0.33734	3.49578	0.646029	0.659382	0.0711208	0.269497	1.84903	0.228342	0.68261	0.262051	0.0553387	135.157	1.51448	0.569263	0.0805807	0.350156	7082.29	84.1846	0.58261	0.0720731	0.345317	23.4397	1.41553	0.101904	0.361599	0.536497	0.364621	0.240304	0.705105	0.235935	0.0589603	-5078.96	279.68	0.344068
346	7125	1.54326	1.37453	0.747465	0.202268	0.0502666	5831.02	259.689	0.448369	0.438781	0.11285	-434.131	27.0751	0.293464	0.623852	0.0826846	3.98911	0.701873	0.687661	0.247703	0.0646356	2.4112	0.248668	0.239893	0.707588	0.0525196	67.2878	0.905042	0.439157	0.413999	0.146845	5067.12	61.5185	0.0968784	0.466093	0.437029	74.8458	2.28162	0.376249	0.53561	0.0881418	0.0997944	0.253666	0.741482	0.208176	0.0503417	-5118.43	298.135	0.579343
347	9953	0.986465	1.26083	0.738242	0.0584294	0.203328	3782.31	202.864	0.432521	0.43754	0.129939	-396.662	26.6494	0.317912	0.594728	0.0873597	4.67993	0.675929	0.668735	0.0714109	0.259854	2.07244	0.24161	0.700905	0.0485386	0.250556	119.826	1.36566	0.541294	0.0981653	0.360541	6672.69	84.3587	0.538178	0.089684	0.372138	42.5335	1.76004	0.389224	0.501088	0.109688	0.154042	0.244817	0.721972	0.0586519	0.219376	-4890.26	289.501	0.338732
348	9792	1.6734	1.30532	0.222796	0.71776	0.0594444	3822.15	243.042	0.348103	0.589418	0.0624795	-365.731	26.438	0.318274	0.592086	0.0896402	4.16614	0.671083	0.671519	0.262	0.0664811	1.25412	0.22595	0.702971	0.0545922	0.242437	106.983	1.26686	0.359373	0.0916894	0.548938	6625.47	71.9205	0.512189	0.399988	0.0878231	34.3064	1.61415	0.378202	0.102206	0.519592	0.424994	0.298766	0.761043	0.238822	0.000135321	-5247.59	282.564	0.570956
349	870	1.4575	1.28191	0.723207	0.217618	0.0591749	3838.63	196.946	0.414914	0.10532	0.479766	-276.101	27.6331	0.583568	0.328596	0.0878358	3.71727	0.670072	0.670576	0.263074	0.06635	1.96344	0.229648	0.686011	0.256865	0.0571248	77.4168	1.02154	0.394	0.519209	0.0867911	7509.69	82.4868	0.544894	0.377875	0.0772309	30.2908	1.56254	0.527567	0.0974946	0.374938	-0.176464	0.291212	0.764503	0.235458	3.94236e-05	-4981.17	285.914	0.337486
350	10017	1.0657	1.24648	0.728248	0.21345	0.0583029	3906.96	206.224	0.40587	0.49723	0.0969005	-361.91	26.982	0.580684	0.329772	0.0895441	3.66131	0.66582	0.0713327	0.664233	0.264434	3.04533	0.236677	0.264831	0.666125	0.0690444	103.083	1.22266	0.374667	0.529076	0.0962575	8423.18	95.6668	0.566198	0.349383	0.0844191	54.0032	1.88824	0.490062	0.396471	0.113467	-0.0451196	0.242514	0.71813	0.0590594	0.222811	-4853.4	285.642	0.100739
351	9856	1.87896	1.36004	0.714458	0.0560481	0.229494	4202.28	333.162	0.75641	0.0171637	0.226426	984.844	51.6664	0.0453917	0.724777	0.229831	4.41715	0.711609	0.668392	0.0646122	0.266995	1.27859	0.228537	0.700096	0.0552679	0.244636	98.7584	2.14395	0.251392	0.748519	8.86556e-05	6759.57	81.6767	0.566048	0.353576	0.0803752	27.1828	1.67297	0.368559	0.586475	0.0449661	0.124212	0.242682	0.223909	0.718465	0.0576262	-4623.55	292.147	0.102043
352	9611	3.33004	1.57054	0.685975	0.0521112	0.261914	4420.46	218.203	0.442118	0.459559	0.0983238	-247.112	27.4283	0.578485	0.0900064	0.331509	4.01751	0.658296	0.0717377	0.664163	0.264099	1.06164	0.226802	0.704944	0.052387	0.242669	101.745	1.17546	0.378082	0.513686	0.108233	6869	84.103	0.387715	0.0785063	0.533779	37.2749	1.60608	0.389221	0.120263	0.490516	0.145631	0.241137	0.0591131	0.716359	0.224528	-4769.79	285.552	0.545237
353	9812	2.19626	1.37232	0.715363	0.0634357	0.221201	4198.8	216.415	0.415691	0.495535	0.0887744	-431.905	26.1898	0.30505	0.603931	0.0910192	4.29272	0.680428	0.254809	0.0663587	0.678833	1.46501	0.237848	0.712973	0.237722	0.0493048	104.508	1.38625	0.730075	0.269828	9.68977e-05	5777.96	66.031	0.413139	0.504401	0.0824599	23.0204	1.4812	0.345989	0.57252	0.0814909	0.315555	0.262914	0.728719	0.0481743	0.223107	-4739.77	289.851	0.572068
354	9600	1.75253	1.27633	0.243005	0.691089	0.0659066	4640.69	264.625	0.385913	0.0626154	0.551471	-370.741	26.1649	0.338559	0.564955	0.0964853	2.92125	0.646642	0.652331	0.278652	0.0690172	0.489782	0.212987	0.247865	0.69002	0.0621155	74.3793	1.10754	0.301718	0.698129	0.000152754	5996.98	78.2936	0.380928	0.06549	0.553582	19.0937	1.30101	0.538446	0.104317	0.357237	-0.153813	0.234097	0.69631	0.241588	0.0621016	-4968.35	279.042	0.52928
355	9832	3.96712	1.5093	0.659612	0.26332	0.0770674	2947.61	197.838	0.499748	0.0956685	0.404584	1673.15	40.1	0.40414	0.487542	0.108318	3.00046	0.661169	0.258438	0.676115	0.0654468	0.178622	0.214225	0.710291	0.232453	0.0572558	67.8831	0.938415	0.47461	0.11891	0.40648	7941.62	89.0461	0.366635	0.551899	0.0814655	8.64498	1.19124	0.615813	0.298485	0.0857022	0.099207	0.244118	0.0580225	0.715375	0.226602	-5327.74	289.573	0.559122
356	8325	0.25508	1.17454	0.759396	0.194336	0.0462682	4938.85	268.732	0.357242	0.0727932	0.569965	-429.252	25.5279	0.60559	0.308099	0.0863108	3.68173	0.658447	0.667996	0.261553	0.0704514	1.77166	0.227901	0.249032	0.694336	0.0566324	63.0846	0.838825	0.416101	0.448144	0.135756	4206.22	51.7441	0.435705	0.0937884	0.470507	52.0226	1.87842	0.404287	0.112778	0.482935	-0.293833	0.237141	0.0519952	0.726901	0.221104	-5425.05	277.499	0.333731
357	7355	1.46003	4.30596	0.236503	1.59864e-05	0.763481	4381.56	222.774	0.425751	0.446581	0.127668	-423.519	26.1741	0.316612	0.596918	0.0864707	3.00467	0.667582	0.674484	0.260595	0.0649209	0.0733557	0.218796	0.71875	0.0526593	0.22859	101.613	1.17627	0.105271	0.520423	0.374307	6595.97	78.3668	0.525938	0.089572	0.38449	18.1649	1.33658	0.565313	0.336115	0.0985724	-0.166388	0.244377	0.224673	0.720253	0.0550733	-5562.11	281.659	0.335348
358	8249	1.67853	1.35019	0.732664	0.214834	0.0525026	4352.4	234.522	0.511228	0.392979	0.0957935	1604.81	40.4142	0.392346	0.496323	0.111331	3.35595	0.668269	0.684787	0.255594	0.0596189	1.67722	0.229103	0.696529	0.242271	0.0612003	57.0861	0.781389	0.40306	0.45667	0.14027	4489.35	57.659	0.426267	0.47367	0.100063	7.77084	1.17171	0.626354	0.0799399	0.293706	-0.0934917	0.244646	0.215703	0.728789	0.0555072	-5505.13	290.24	0.57314
359	6216	3.88159	1.62884	0.703804	0.0672269	0.228969	3993.99	216.389	0.4686	0.106894	0.424505	1252.2	41.1105	0.122436	0.485136	0.392428	2.97223	0.712604	0.221831	0.71293	0.065239	1.06995	0.239275	0.208096	0.0618957	0.730008	75.8755	0.968741	0.468962	0.128219	0.402819	10782.4	99.4651	0.445559	0.122707	0.431734	35.7926	1.82485	0.3627	0.561037	0.0762628	-0.0496961	0.262585	0.757658	0.0558417	0.1865	-2531.9	338.296	0.567362
360	6971	2.55318	1.37253	0.689449	0.246387	0.064164	3115	182.766	0.424122	0.477983	0.0978952	-0.324948	29.5894	0.554303	0.355044	0.0906525	2.80146	0.669927	0.669013	0.0665273	0.26446	0.757359	0.217417	0.700313	0.0546431	0.245044	98.1014	1.33405	0.279098	0.720851	5.10048e-05	8867.15	103.212	0.595702	0.0792615	0.325037	14.1369	1.25149	0.326635	0.579601	0.0937638	0.0139079	0.260911	0.753953	0.245996	5.10048e-05	-4851.72	281.606	0.102894
361	9576	0.913443	1.26486	0.198915	0.0548673	0.746218	3802.61	211.486	0.400848	0.0856002	0.513552	-209.765	28.2284	0.091341	0.579769	0.32889	3.74391	0.674803	0.680364	0.251786	0.06785	0.149893	0.215818	0.724063	0.0555106	0.220426	112.781	1.41707	0.349115	0.572015	0.0788697	6700.88	75.7306	0.389119	0.0871839	0.523697	11.6183	1.23206	0.605652	0.0873159	0.307032	0.067931	0.242572	0.21843	0.723321	0.0582491	-4342.95	294.249	0.339547
362	9905	5.442	1.65127	0.0831779	0.628221	0.288601	4951.78	365.421	0.00725389	0.763696	0.22905	1643.78	43.3802	0.355993	0.560069	0.0839378	2.70532	0.706033	0.671779	0.260276	0.0679447	1.6315	0.231557	0.681209	0.066114	0.252677	109.139	1.71929	0.718584	0.000172712	0.281244	6225.15	66.9214	0.422832	0.142729	0.434439	10.986	1.27233	0.60677	0.0849396	0.30829	0.102812	0.252359	0.714059	0.224214	0.0617271	-4660.66	306.858	0.354715
363	9394	2.76575	1.46809	0.238773	0.701405	0.0598221	3838.77	278.088	0.70884	0.269586	0.0215738	129.211	32.1012	0.560853	0.0930637	0.346083	2.90559	0.68049	0.0654089	0.68501	0.249581	2.2331	0.241713	0.695303	0.0604882	0.244209	114.019	1.31249	0.363295	0.519038	0.117667	7957.68	95.4294	0.528042	0.0976191	0.374339	46.1498	2.2747	0.274894	0.716597	0.00850918	-0.113805	0.249981	0.0579526	0.731553	0.210495	-4369.69	306.81	0.556513
364	9761	3.75325	1.45637	0.275368	0.079694	0.644938	4456.86	259.604	0.56089	0.371306	0.0678041	100.54	29.7531	0.538746	0.0987431	0.362511	2.03249	0.634005	0.656488	0.0772154	0.266297	1.40238	0.223023	0.26032	0.0595	0.68018	90.5801	0.9992	0.399477	0.120938	0.479586	6024.49	71.3347	0.0882875	0.503781	0.407932	15.7607	1.26966	0.340555	0.563646	0.0957989	0.0489088	0.237557	0.237836	0.697568	0.0645957	-5218.1	279.32	0.542131
365	9969	0.415312	1.20169	0.751552	0.199561	0.0488876	4543.19	234.237	0.0693593	0.53763	0.393011	-451.918	26.0946	0.597441	0.312289	0.0902702	4.20803	1.29371	0.726459	0.000190967	0.273351	0.125933	0.215662	0.716948	0.228397	0.0546548	72.5123	5.37728	0.999733	3.81934e-05	0.000229161	5726.69	67.0758	0.398129	0.0844075	0.517464	30.0576	1.7446	0.375365	0.538776	0.0858589	-0.321245	0.247847	0.728425	0.0467106	0.224864	-4975.82	285.858	0.55984
366	9522	3.56428	1.47519	0.668037	0.264216	0.0677472	3333.81	194.692	0.513957	0.0901748	0.395868	-346.643	27.0639	0.582169	0.328121	0.0897101	2.32587	0.647916	0.670682	0.0716073	0.257711	2.2855	0.233903	0.681189	0.261464	0.0573466	105.017	1.24145	0.359412	0.532024	0.108564	6789.65	81.329	0.345724	0.571625	0.0826513	16.393	1.29347	0.336431	0.562047	0.101523	0.22788	0.242519	0.704743	0.0652096	0.230048	-5272.78	284.204	0.55992
367	9453	1.9505	1.35322	0.719609	0.226234	0.0541575	4686.59	252.637	0.47099	0.0901	0.43891	741.934	35.7424	0.531808	0.0947214	0.37347	2.45111	0.661995	0.683504	0.0650431	0.251453	0.585656	0.221541	0.71737	0.23118	0.0514496	61.4382	1.14805	0.327292	0.672672	3.6105e-05	6208.65	83.8404	0.554645	0.0729862	0.372369	13.2959	1.26286	0.597339	0.313987	0.0886739	-0.273727	0.250815	0.214572	0.734773	0.0506553	-5244.62	286.326	0.0986208
368	6966	0.517625	1.23405	0.190208	0.757659	0.0521327	4617.08	221.387	0.42815	0.448241	0.123608	-382.967	26.8879	0.595796	0.0896392	0.314565	2.60405	0.667032	0.246876	0.687929	0.0651942	1.30209	0.229298	0.709699	0.235629	0.0546724	99.9335	1.27132	0.365881	0.542235	0.0918842	7039.27	79.7621	0.392821	0.513481	0.0936983	27.3842	1.49996	0.356992	0.542166	0.100841	-0.639064	0.240503	0.73623	0.0559877	0.207782	-4498.8	291.325	0.336221
369	9975	2.89572	1.48123	0.706669	0.240219	0.053112	4215.58	230.295	0.39653	0.0732294	0.530241	-412.663	26.7293	0.301606	0.610891	0.0875029	3.01253	0.772982	0.741267	0.258708	2.58578e-05	1.35837	0.234928	0.0494919	0.719675	0.230833	83.7292	2.55801	0.999922	2.58578e-05	5.17157e-05	6266.99	79.9399	0.540791	0.0800817	0.379128	20.9845	1.45242	0.586663	0.322706	0.0906317	-0.123338	0.247163	0.207664	0.739094	0.0532413	-4846.93	295.643	0.324671
370	6030	0.305281	1.17689	0.757155	0.193415	0.0494293	3302.94	182.923	0.434943	0.426493	0.138565	-131.377	28.2609	0.568547	0.339508	0.0919447	2.9136	0.654695	0.675198	0.0680421	0.25676	0.206083	0.2129	0.228973	0.718854	0.052173	78.746	15.23	0.999934	2.19491e-05	4.38982e-05	7837.64	85.3131	0.0847893	0.372629	0.542581	15.3826	1.7305	0.692932	0.307046	2.19491e-05	-0.233678	0.240217	0.725549	0.22072	0.0537313	-4860.62	281.796	0.335689
371	7169	1.07337	1.24705	0.725716	0.208056	0.0662274	4136.89	231.905	0.390719	0.517081	0.0922	-437.524	25.8892	0.594668	0.322424	0.0829083	2.19099	0.674674	0.676942	0.0597756	0.263283	2.73529	0.244947	0.684634	0.0476991	0.267667	64.5467	1.67023	0.708649	0.291158	0.000193002	6163.02	75.5365	0.502523	0.0917312	0.405746	13.7621	1.25007	0.327222	0.588106	0.0846729	-0.495755	0.235288	0.72249	0.218148	0.059362	-4939.7	281.295	0.55411
372	6071	1.35801	1.30442	0.732383	0.211917	0.0557003	4644.14	222.543	0.0877459	0.48695	0.425304	-308.949	27.2336	0.0912462	0.588217	0.320536	1.52218	0.649623	0.686672	0.0671121	0.246216	1.55161	0.235863	0.0508255	0.706906	0.242268	77.351	0.959689	0.121614	0.475282	0.403104	6587.08	69.4861	0.420349	0.478191	0.101459	26.774	1.50757	0.544265	0.363115	0.0926207	-0.348316	0.240313	0.728915	0.214314	0.0567711	-4655.81	290.071	0.554158
373	9689	0.879074	1.22914	0.734525	0.0546913	0.210784	3119.25	188.412	0.536464	0.062788	0.400748	-299.008	27.037	0.336225	0.0907794	0.572996	2.89113	0.921514	0.723209	0.276676	0.000115667	1.83927	0.226543	0.679988	0.0629422	0.25707	89.713	3.63045	0.999884	1.92779e-05	9.63893e-05	8203.27	96.157	0.586895	0.0779596	0.335145	29.8418	1.51198	0.511075	0.102809	0.386116	-0.375065	0.235675	0.227228	0.714881	0.0578914	-5207.49	276.452	0.104332
374	9956	1.66324	1.34414	0.735855	0.0541723	0.209973	3273.97	186.976	0.432002	0.451216	0.116782	-152.325	28.9926	0.587665	0.322433	0.0899019	2.73233	0.665534	0.245936	0.694703	0.0593611	1.42516	0.232023	0.715981	0.0475522	0.236467	95.4005	1.17972	0.541338	0.366062	0.0925995	7155.03	82.25	0.360186	0.558831	0.0809833	17.8696	1.37267	0.324277	0.588587	0.0871354	-0.0588581	0.246294	0.736626	0.0550807	0.208294	-4725.15	291.301	0.581623
375	6086	3.14162	1.44531	0.6831	0.25223	0.06467	4109.79	225.269	0.084884	0.513782	0.401334	-504.623	26.2668	0.305327	0.614475	0.0801986	1.9506	0.650433	0.250283	0.685181	0.0645362	-0.163192	0.214595	0.728724	0.0499325	0.221343	100.967	1.16745	0.502075	0.11812	0.379806	5612.77	62.5741	0.0856385	0.401017	0.513344	20.6625	1.40874	0.0922467	0.569009	0.338745	-0.583417	0.238066	0.730611	0.213165	0.0562242	-5602.44	280.91	0.0962505
376	6975	0.418417	1.23564	0.760113	0.0509498	0.188937	4216.11	218.664	0.452928	0.114811	0.43226	149.287	32.8847	0.347453	0.571037	0.0815104	2.9186	0.687447	0.686034	0.0648367	0.249129	2.2506	0.237146	0.244299	0.693651	0.0620501	76.4486	1.11402	0.702708	0.297246	4.64447e-05	7982.17	98.492	0.365009	0.567925	0.0670661	39.4738	1.81593	0.525196	0.0949793	0.379824	-0.163985	0.245876	0.732479	0.212391	0.0551298	-3632.77	305.792	0.110585
377	9654	1.02496	1.30445	0.76449	0.189597	0.045913	4185.04	213.902	0.427309	0.118339	0.454352	-461.119	27.1442	0.294613	0.625	0.0803875	4.1985	0.695189	0.241667	0.696364	0.0619692	1.99173	0.24409	0.723328	0.0506104	0.226062	117.961	4.08786	0.999894	7.96178e-05	2.65393e-05	6600.33	79.6795	0.393896	0.527017	0.079087	33.1843	1.74835	0.0782378	0.565207	0.356555	-0.0234447	0.249991	0.745435	0.0548036	0.199761	-3839.45	305.739	0.0964968
378	5748	1.84826	1.33386	0.215795	0.0600647	0.724141	4888.86	233.037	0.431746	0.104402	0.463852	-353.729	26.6162	0.605263	0.0857806	0.308956	4.10554	0.908658	0.734364	0.265557	7.82432e-05	0.57771	0.229531	0.225992	0.0457462	0.728261	71.5235	1.99997	0.999426	7.82432e-05	0.00049554	5705.54	66.0771	0.519248	0.403474	0.0772782	21.7339	1.44007	0.571723	0.339654	0.0886234	1.24061	0.837383	0.999504	7.82432e-05	0.000417297	-4821.01	287.538	0.332768
379	8275	3.4596	1.49593	0.254606	0.68216	0.0632345	3719.22	196.548	0.460535	0.425304	0.114161	433.625	34.6516	0.5527	0.357861	0.0894389	2.22554	0.706598	0.690206	0.060217	0.249576	2.10191	0.241624	0.250318	0.694362	0.0553203	88.5036	1.25669	0.300371	0.699603	2.6469e-05	7131.71	89.2005	0.385363	0.527634	0.0870037	18.2589	1.37696	0.581736	0.0831922	0.335071	0.152381	0.48462	0.767761	2.6469e-05	0.232213	-4063.24	297.137	0.546268
380	6964	1.0541	1.27174	0.743883	0.0524638	0.203653	2538.1	158.801	0.422555	0.106435	0.47101	-12.2251	29.8961	0.347954	0.0964978	0.555548	2.06386	0.660145	0.693921	0.0597629	0.246316	0.585515	0.222918	0.726441	0.226681	0.0468782	69.5867	0.902387	0.117401	0.481358	0.40124	8449.02	91.9305	0.527997	0.0909807	0.381023	13.985	1.30156	0.605442	0.309917	0.0846412	-0.321113	0.241896	0.738126	0.050819	0.211055	-5194.02	285.028	0.572099
381	9751	2.11331	1.37829	0.22255	0.720272	0.0571783	3217.63	203.149	0.516927	0.401365	0.0817082	-239.836	28.2703	0.591581	0.319675	0.0887442	2.52246	0.71099	0.699583	0.0562529	0.244164	0.744079	0.228396	0.725055	0.226042	0.0489027	101.543	1.37736	0.290937	0.709028	3.4918e-05	7182.7	85.3245	0.555511	0.369957	0.0745325	17.8184	1.39521	0.594637	0.0840302	0.321333	0.277327	0.457532	0.774115	3.4918e-05	0.22585	-4703.74	288.685	0.57599
382	5818	4.30281	1.54901	0.659718	0.269058	0.0712237	4552.84	263.698	0.548459	0.0703349	0.381206	3197.46	58.928	0.33499	0.580778	0.0842322	2.33095	0.655113	0.674908	0.0679514	0.257141	3.06147	0.237039	0.267685	0.665939	0.0663758	94.51	1.10719	0.379631	0.512261	0.108108	8877.05	106.917	0.557347	0.36335	0.0793035	18.1193	1.37382	0.575769	0.0859694	0.338262	-0.124149	0.243206	0.721044	0.0592251	0.219731	-3708.11	310.832	0.540541
383	5784	1.78122	1.32234	0.717586	0.228769	0.0536453	4354.15	228.388	0.513186	0.401956	0.0848578	22.581	29.6434	0.566197	0.0933369	0.340466	1.61954	0.649946	0.685806	0.0584858	0.255708	0.125044	0.215565	0.225497	0.721158	0.0533449	78.9453	1.06754	0.689177	0.310622	0.000200294	6096.44	68.5343	0.401088	0.523501	0.0754106	11.5787	1.22883	0.600347	0.316698	0.082955	-0.495157	0.236116	0.727267	0.0559153	0.216818	-5140.49	281.426	0.10452
384	9944	0.958733	1.28604	0.199252	0.752076	0.0486715	4711.25	234.307	0.476194	0.0926116	0.431195	-375.495	27.6373	0.314032	0.597757	0.088211	1.76846	0.666085	0.692221	0.243953	0.0638256	3.27486	0.247537	0.258975	0.678192	0.0628329	50.7528	0.784097	0.417662	0.134236	0.448102	8191.91	89.9073	0.546835	0.369586	0.0835787	26.7395	1.56401	0.357344	0.0866559	0.556	-0.20678	0.245881	0.207888	0.734077	0.0580353	-5051.21	295.986	0.565199
385	9515	2.80675	1.47377	0.713868	0.0578271	0.228305	4081.22	215.474	0.41367	0.481199	0.105131	-420.232	27.2318	0.614024	0.0850081	0.300968	3.45363	0.683282	0.245502	0.695259	0.0592387	2.93201	0.32225	0.253407	0.746567	2.56667e-05	132.953	1.51762	0.556711	0.100716	0.342573	6557.83	77.4362	0.383614	0.0888838	0.527502	24.679	1.51358	0.565001	0.344935	0.0900644	0.147987	0.251831	0.205488	0.0575447	0.736968	-4323.53	299.391	0.57075
386	8420	2.10301	1.33884	0.229771	0.706387	0.0638415	2996.78	162.173	0.434303	0.454636	0.111061	-231.494	28.032	0.580544	0.332182	0.0872737	2.94607	0.650136	0.674757	0.257335	0.0679082	1.28447	0.22339	0.242197	0.702902	0.0549011	92.8746	1.05989	0.385954	0.501275	0.112772	7857.34	90.7762	0.335603	0.589678	0.0747184	18.2885	1.31608	0.340025	0.566052	0.0939225	-0.108199	0.241208	0.0561276	0.725236	0.218636	-4748.6	285.753	0.338799
387	6944	2.57868	1.41819	0.236216	0.704053	0.0597303	3576.28	207.245	0.473755	0.42761	0.0986354	-196.372	28.1109	0.580688	0.0905818	0.32873	3.5142	0.667428	0.680137	0.25153	0.068333	0.198047	0.216573	0.722072	0.223302	0.0546257	78.4645	0.962883	0.482622	0.116776	0.400602	7027.88	79.5251	0.537349	0.374916	0.0877346	17.5768	1.32773	0.0932867	0.576336	0.330378	-0.0787175	0.246582	0.727848	0.219316	0.052836	-4699.15	289.813	0.340668
388	7255	0.53588	1.23717	0.759387	0.0489504	0.191663	3975.97	210.784	0.487122	0.430847	0.0820307	-478.09	25.9179	0.0905166	0.602263	0.30722	1.71881	0.648664	0.686318	0.246717	0.0669644	3.01685	0.249307	0.689415	0.257764	0.0528212	63.7977	0.852235	0.471103	0.402978	0.125919	5741.41	65.8097	0.504719	0.0945958	0.400685	27.0192	1.52116	0.550811	0.354801	0.0943874	-0.268466	0.241306	0.211999	0.735864	0.0521364	-4978.07	287.485	0.565103
389	1318	0.601702	1.24287	0.760566	0.0492012	0.190233	5175.52	266.037	0.405164	0.506962	0.0878732	-380.473	26.524	0.611765	0.306616	0.0816192	2.65376	0.65954	0.690306	0.0632482	0.246445	-0.00244142	0.215691	0.734255	0.212733	0.0530122	65.8086	0.866163	0.403259	0.475033	0.121708	5870.95	64.7569	0.474789	0.0985489	0.426662	21.4964	1.41226	0.568403	0.338618	0.0929789	-0.168933	0.241667	0.733425	0.205844	0.0607319	-5031.61	288.218	0.577833
390	6909	2.39993	1.39455	0.704123	0.231498	0.0643797	4109.68	251.411	0.380507	0.535889	0.0836033	-173.919	28.546	0.338183	0.571469	0.0903475	3.19444	0.670427	0.0646629	0.680173	0.255164	0.929929	0.221491	0.70414	0.238366	0.0574938	89.0758	1.12273	0.519109	0.0952153	0.385676	7691.91	96.5628	0.37941	0.0921884	0.528402	30.2966	1.51292	0.373834	0.516418	0.109748	0.0739612	0.24498	0.22047	0.72085	0.0586798	-4475.97	293.114	0.553077
391	9096	0.695615	1.27068	0.754264	0.0540691	0.191667	4267.09	224.944	0.505686	0.0828317	0.411483	-133.925	29.4291	0.327202	0.583445	0.0893534	2.9708	0.687285	0.245346	0.0617893	0.692865	0.946573	0.242639	0.230658	0.0431438	0.726198	81.9912	1.10469	0.385201	0.0932553	0.521544	6753.07	79.2462	0.375864	0.528735	0.0954013	23.653	1.50498	0.577871	0.340552	0.0815775	-0.0996746	0.262562	0.740719	0.210786	0.048495	-4627.27	298.744	0.566444
392	5831	1.11115	1.312	0.748021	0.0536424	0.198337	4157.73	226.535	0.398677	0.526103	0.0752196	20.6324	31.116	0.09182	0.581482	0.326698	3.63226	0.828347	0.26407	0.735896	3.34012e-05	0.18253	0.223196	0.218711	0.731588	0.0497011	82.964	1.67908	0.697518	3.34012e-05	0.302448	6104.21	74.9857	0.401884	0.503557	0.0945589	21.2717	1.44809	0.336918	0.0872107	0.575871	0.0201331	0.715881	0.776078	3.34012e-05	0.223889	-5423.52	294.854	0.101941
393	8312	1.94099	1.31233	0.710215	0.230235	0.0595505	3813.25	184.902	0.429573	0.45578	0.114647	-387.309	26.0266	0.592713	0.320008	0.0872791	2.39412	0.641636	0.674346	0.0683176	0.257336	0.75669	0.232053	0.711438	0.049466	0.239096	76.7411	0.930947	0.39946	0.479509	0.12103	7282.75	80.4944	0.556971	0.365568	0.0774611	18.264	1.32084	0.0923605	0.565079	0.34256	-0.288739	0.235691	0.723342	0.219586	0.0570725	-4915.92	278.467	0.338122
394	6957	5.06815	1.67414	0.272197	0.653534	0.0742691	4741.89	253.966	0.419631	0.0949308	0.485438	1588.58	42.0508	0.507005	0.394809	0.0981857	2.71483	0.686827	0.686677	0.24678	0.0665421	2.86614	0.247017	0.683734	0.255441	0.0608248	106.732	1.3461	0.54663	0.0917325	0.361637	7698.22	88.5626	0.420594	0.489825	0.0895814	34.4211	1.66579	0.525148	0.0962328	0.378619	1.45834	0.317795	0.246526	0.753389	8.49113e-05	-4374.1	306.168	0.34607
395	9803	0.520034	1.20459	0.74722	0.195595	0.0571854	4199.17	239.337	0.553873	0.0777457	0.368381	-258.268	27.2526	0.329627	0.572754	0.0976198	2.64704	0.646828	0.673142	0.256092	0.0707661	2.0582	0.229345	0.685776	0.0546065	0.259618	93.4164	1.0828	0.508352	0.108409	0.383239	6101.2	65.9644	0.490915	0.408011	0.101074	39.2072	1.63557	0.115388	0.482823	0.401789	0.0103565	0.240723	0.71819	0.0586523	0.223158	-5024.86	283.095	0.339445
396	9626	2.08608	1.35548	0.713999	0.0615245	0.224476	4584.08	244.218	0.472388	0.0954608	0.432151	-444.858	26.1246	0.298983	0.613765	0.0872512	4.46452	0.662183	0.670803	0.257792	0.0714047	1.69872	0.230118	0.704358	0.238461	0.057181	125.033	1.43161	0.332872	0.558828	0.1083	6246.5	80.5831	0.586845	0.34175	0.0714047	30.1358	1.52909	0.524175	0.110305	0.36552	-0.184028	0.241136	0.726648	0.0592334	0.214119	-5426.58	287.404	0.569901
397	9770	4.69808	1.59317	0.649769	0.276986	0.0732451	3559.48	181.14	0.440115	0.457891	0.101994	-32.8829	29.5317	0.551603	0.0986962	0.349701	2.02673	0.655225	0.684392	0.25451	0.0610976	1.36916	0.22468	0.244353	0.696047	0.0596005	101.704	1.66388	0.731921	0.268003	7.58035e-05	8539.96	94.2201	0.579461	0.0722218	0.348317	14.5222	1.27743	0.582702	0.0957777	0.321521	0.317533	0.246038	0.715869	0.227069	0.0570611	-4429.49	291.766	0.556189
398	6019	1.29667	1.35719	0.75143	0.0525583	0.196012	5076.93	253.762	0.419721	0.482124	0.0981552	74.7816	31.5125	0.0891055	0.5765	0.334394	3.86017	0.698799	0.695987	0.0681716	0.235841	0.817158	0.229386	0.725921	0.0605639	0.213515	105.387	1.35572	0.367461	0.0928348	0.539705	6452.65	74.4014	0.435483	0.127194	0.437323	34.0576	1.75542	0.56213	0.352792	0.0850778	0.437985	0.259822	0.20899	0.736711	0.0542986	-4316.31	313.159	0.33161
399	10016	0.358006	1.21258	0.766857	0.186136	0.0470071	3773.44	208.682	0.122076	0.417903	0.460021	-433.574	26.5945	0.60146	0.0903283	0.308212	3.53533	0.661069	0.679797	0.0680657	0.252138	1.81929	0.235413	0.240245	0.709455	0.0502998	86.4529	1.04688	0.502752	0.108684	0.388564	7555.92	85.3326	0.561456	0.357701	0.0808433	36.792	1.69886	0.0977	0.526071	0.376229	-0.130302	0.244296	0.732529	0.213903	0.0535679	-4373.29	294.921	0.0952428
400	9876	0.764349	1.19566	0.738841	0.208655	0.0525037	3334.41	181.767	0.0801252	0.501905	0.417969	-353.205	25.9227	0.32633	0.586789	0.0868813	3.1948	0.630896	0.665204	0.265896	0.0688995	1.79505	0.2259	0.253373	0.687697	0.0589302	103.597	1.2099	0.368432	0.547982	0.0835857	6819.56	78.2055	0.362973	0.560115	0.076912	14.0419	1.20743	0.329111	0.571031	0.0998579	0.054466	0.233235	0.713073	0.22777	0.0591567	-4682.52	275.944	0.341078
401	9786	1.31854	1.28957	0.730788	0.0548671	0.214345	3793.05	206.366	0.130753	0.444936	0.424311	-273.297	27.6734	0.0923501	0.581425	0.326225	2.06347	0.653777	0.25301	0.68262	0.0643692	2.80206	0.241056	0.258353	0.683496	0.0581512	109.419	1.24114	0.363664	0.530324	0.106012	6497.5	67.6787	0.417174	0.501511	0.0813154	26.8301	1.50126	0.543285	0.356264	0.100451	-0.107967	0.244307	0.726365	0.220476	0.0531593	-4383.62	292.166	0.101152
402	5993	1.1057	1.26955	0.734223	0.212304	0.0534729	3540.85	197.594	0.532975	0.402699	0.0643262	-369.18	26.3445	0.318235	0.0873433	0.594422	3.53775	0.656379	0.672813	0.0682208	0.258966	2.06421	0.235418	0.694741	0.25317	0.0520885	73.8772	0.903772	0.457131	0.132602	0.410266	5989.45	78.9636	0.559592	0.0791849	0.361223	35.142	1.62076	0.383908	0.515034	0.101058	0.0288104	0.246925	0.723425	0.220112	0.0564631	-5256.09	279.122	0.566052
403	9380	2.66876	1.46532	0.706402	0.242445	0.0511538	3410.28	206.25	0.39124	0.510781	0.0979782	-10.306	29.7645	0.342651	0.560821	0.0965281	2.77296	0.65683	0.678261	0.253667	0.068072	1.61831	0.229364	0.24152	0.698773	0.0597075	102.553	1.68545	0.284961	0.715018	2.10164e-05	6306.81	77.2487	0.547371	0.373292	0.0793367	26.681	1.49088	0.537514	0.0962549	0.366231	0.19155	0.248088	0.723572	0.220041	0.0563869	-4635.42	290.733	0.564037
404	9848	2.58793	1.39574	0.692309	0.243476	0.0642151	3005.74	182.122	0.419021	0.0892857	0.491694	-416.654	26.2004	0.584628	0.0935734	0.321798	1.42466	0.639282	0.676486	0.0720339	0.25148	2.00104	0.230677	0.686306	0.255229	0.0584645	86.1607	1.03181	0.500605	0.388569	0.110825	7560.55	87.9863	0.347979	0.579079	0.0729419	15.7701	1.31059	0.584023	0.332795	0.083182	-0.0931368	0.236999	0.714841	0.225064	0.0600955	-5017.67	279.323	0.341505
405	6149	1.72116	1.36306	0.219154	0.730851	0.0499943	4448.1	231.91	0.411709	0.481147	0.107144	-379.005	26.9728	0.311377	0.604263	0.0843606	2.65449	0.672488	0.685876	0.0647063	0.249418	1.43261	0.230703	0.706217	0.238828	0.0549555	93.6041	1.13313	0.376942	0.523452	0.0996069	5383.44	63.9211	0.104549	0.459718	0.435733	39.9532	1.80691	0.383468	0.522059	0.0944739	-0.137253	0.246752	0.215185	0.734057	0.0507575	-4913.72	291.009	0.570908
406	7917	1.2228	1.27281	0.728683	0.214747	0.05657	5399.77	262.669	0.390117	0.0866838	0.523199	-463.128	25.2353	0.605291	0.299535	0.0951733	2.17442	0.645396	0.679214	0.249586	0.0711997	0.884904	0.224368	0.231486	0.711891	0.0566234	91.8609	1.07795	0.504725	0.379919	0.115356	4563.55	58.2322	0.484756	0.417187	0.0980565	29.3715	1.52778	0.368252	0.103716	0.528031	-0.413143	0.239783	0.726307	0.218405	0.0552886	-5847.67	277.087	0.573282
407	7525	2.16613	1.3466	0.238122	0.700399	0.0614792	3645.24	200.842	0.474388	0.106023	0.41959	210.426	30.9188	0.102311	0.534939	0.362751	2.94352	0.659341	0.250882	0.675019	0.0740999	1.83336	0.242173	0.700724	0.251485	0.0477914	114.901	1.33701	0.54111	0.0916852	0.367205	7434.43	83.9998	0.0923812	0.535681	0.371938	19.8579	1.39049	0.563382	0.0953972	0.341221	1.07113	1.30891	0.999861	4.63994e-05	9.27988e-05	-5090.46	289.456	0.341824
408	9989	0.680184	1.21736	0.744507	0.200409	0.0550848	3306.63	176.276	0.490075	0.0932837	0.416642	-124.029	28.4725	0.341947	0.562306	0.0957475	3.69813	0.655213	0.0713899	0.66901	0.2596	0.287468	0.211852	0.230074	0.712157	0.057769	76.164	0.938016	0.403942	0.470064	0.125994	7956.77	85.4844	0.0870941	0.361557	0.551349	18.7392	1.31806	0.341947	0.559161	0.0988923	-0.18711	0.239115	0.722993	0.223384	0.0536226	-4824.35	283.312	0.334856
409	9584	1.66541	1.29434	0.709847	0.0624368	0.227716	4152.32	217.562	0.409346	0.0859528	0.504701	-365.298	26.3079	0.586523	0.091267	0.32221	3.75218	0.679607	0.267454	0.664838	0.067708	0.316286	0.212008	0.707223	0.23559	0.0571871	95.343	1.29604	0.723359	8.60604e-05	0.276555	6442.3	75.8603	0.0859743	0.381054	0.532972	20.1382	1.34694	0.350459	0.549302	0.100239	-0.00728853	0.243747	0.717098	0.227522	0.0553798	-5366.96	280.37	0.0981519
410	9644	6.3205	1.82038	0.646978	0.286125	0.066897	4835.99	248.785	0.510468	0.40626	0.0832718	146.783	35.1508	0.614703	0.0597247	0.325572	4.94633	0.693416	0.249235	0.686188	0.0645765	3.74709	0.254027	0.262657	0.0572197	0.680123	112.508	1.29672	0.356951	0.532011	0.111038	6948.69	90.4657	0.33575	0.600939	0.0633108	37.9093	1.71544	0.37997	0.102653	0.517377	0.663431	0.252382	0.720968	0.221232	0.0577998	-4409.61	299.414	0.563522
411	9558	2.59998	1.45095	0.719961	0.0541401	0.225899	3417.04	189.973	0.428324	0.480274	0.0914017	-210.154	28.9561	0.319329	0.592589	0.0880813	3.68516	0.678722	0.69492	0.0629482	0.242131	1.42443	0.233988	0.719223	0.0544398	0.226337	91.3263	1.1594	0.353663	0.568863	0.0774747	7645.91	83.9031	0.0847149	0.510065	0.40522	16.4347	1.37158	0.306993	0.0856141	0.607392	0.993622	0.258289	0.731283	0.052111	0.216606	-3730.05	305.569	0.570638
412	9838	0.995421	1.24857	0.737183	0.0535515	0.209265	3836.68	206.339	0.50704	0.0807081	0.412252	-449.054	26.2158	0.3157	0.595958	0.0883424	3.64975	0.663249	0.672933	0.261981	0.0650866	1.88872	0.229259	0.690857	0.248533	0.06061	74.1986	0.928747	0.407237	0.46012	0.132644	6900.5	84.3637	0.58199	0.34828	0.0697303	15.6548	1.3108	0.577513	0.093339	0.329148	0.425761	0.259548	0.719407	0.0549075	0.225685	-5199.79	284.842	0.567743
413	9526	3.54662	1.44795	0.665589	0.263741	0.0706693	3344.24	198.426	0.0706976	0.533407	0.395895	447.044	33.3928	0.0876208	0.531706	0.380673	3.48264	0.650863	0.661026	0.265726	0.0732489	2.58294	0.232477	0.666978	0.0663605	0.266661	97.3424	1.08728	0.496244	0.390679	0.113077	7973.17	90.1836	0.556141	0.358704	0.0851546	14.5617	1.25536	0.329705	0.575021	0.0952745	0.232308	0.240523	0.709868	0.231426	0.0587068	-4927.06	281.54	0.553647
414	6390	1.19064	1.25129	0.728677	0.212698	0.0586254	3499.42	195.369	0.410099	0.508154	0.0817464	-273.655	28.0889	0.591091	0.32853	0.0803788	3.71654	0.656958	0.261624	0.672078	0.0662986	0.207579	0.212722	0.225765	0.718978	0.0552573	107.414	1.2622	0.558828	0.35469	0.086482	6514.7	78.7875	0.359679	0.575618	0.0647032	8.05749	1.14827	0.616516	0.301155	0.0823288	0.172568	0.257055	0.723435	0.0486477	0.227917	-4985.52	282.972	0.567641
415	10010	1.43606	1.2979	0.729588	0.0549394	0.215473	4353.91	215.636	0.490792	0.088905	0.420303	-388.299	26.887	0.601361	0.321413	0.0772261	3.87353	0.662946	0.0741854	0.670882	0.254932	1.3024	0.224081	0.698386	0.239625	0.0619882	112.145	1.26112	0.503438	0.122525	0.374037	6749.01	80.6149	0.350161	0.572855	0.0769842	27.8634	1.58722	0.36761	0.080094	0.552296	0.0419892	0.2426	0.0622301	0.716941	0.220829	-5028.48	287.012	0.558999
416	768	1.99284	1.35554	0.224913	0.714651	0.060436	3873.92	216.49	0.423443	0.479476	0.0970812	167.125	31.3631	0.560543	0.350969	0.088488	3.84933	0.678691	0.679355	0.0697394	0.250905	-0.189134	0.212859	0.732157	0.215148	0.0526951	100.221	1.18198	0.519778	0.373411	0.106811	6825.82	79.9127	0.382679	0.526703	0.0906186	31.1677	1.5953	0.100526	0.527697	0.371778	0.0485182	0.247733	0.728712	0.217776	0.0535118	-5146.05	291.985	0.098466
417	6203	2.01576	1.35101	0.708218	0.232429	0.0593537	3433.61	204.873	0.411529	0.506266	0.0822046	-189.068	28.3168	0.328498	0.0883906	0.583111	3.45436	0.664722	0.260852	0.671395	0.0677528	1.43833	0.246252	0.249067	0.699952	0.0509812	84.912	1.10528	0.523278	0.37724	0.0994827	7107.09	84.3866	0.549915	0.362468	0.0876173	20.8529	1.37574	0.559247	0.349483	0.0912703	0.747906	0.272819	0.717843	0.237601	0.0445552	-5301.41	278.995	0.566926
418	10004	1.7535	1.36547	0.212205	0.732532	0.055262	3382.85	214.577	0.493892	0.105389	0.400719	478.034	35.4931	0.359101	0.0898912	0.551008	4.02275	0.687431	0.685779	0.248651	0.0655692	3.36469	0.250828	0.685075	0.253156	0.0617689	84.6247	1.03715	0.388206	0.499212	0.112582	8807.22	94.4897	0.529726	0.0889272	0.381347	36.5588	1.70545	0.382811	0.522996	0.094192	0.0250832	0.251092	0.737575	0.206867	0.0555586	-4515.67	300.301	0.574328
419	9955	1.10308	1.25868	0.734601	0.208542	0.0568569	4685.93	254.593	0.545632	0.0811451	0.373223	-309.008	27.2366	0.318248	0.0882965	0.593455	4.18907	0.668552	0.258956	0.669397	0.0716468	0.731999	0.218454	0.233494	0.705199	0.0613072	99.9912	1.15687	0.376478	0.516273	0.107249	5013.31	59.8577	0.479653	0.102732	0.417615	28.8157	1.53367	0.538879	0.366005	0.0951158	0.0715956	0.246224	0.722756	0.0596245	0.217619	-4869.18	291.281	0.559602
420	9671	0.690091	1.22266	0.196555	0.0547086	0.748737	3460.79	186.265	0.421836	0.0861356	0.492029	-353.949	26.9564	0.595784	0.0847417	0.319475	4.09347	0.671378	0.259125	0.674841	0.0660336	0.805674	0.220061	0.709056	0.0524436	0.238501	64.6554	0.841168	0.401276	0.471339	0.127385	7125.46	79.6376	0.549612	0.366953	0.083435	14.162	1.29736	0.086092	0.597722	0.316186	-0.0940451	0.24698	0.218943	0.727306	0.0537503	-5052.08	283.84	0.57015
421	9113	1.13457	1.30834	0.198866	0.749072	0.0520611	5211.67	281.581	0.376698	0.552718	0.0705834	-474.402	26.1161	0.612814	0.300593	0.0865932	4.31649	0.683037	0.680446	0.250957	0.0685968	0.344024	0.221638	0.726402	0.220398	0.0532005	85.3096	1.12151	0.38409	0.11426	0.501651	5303.12	69.4503	0.492243	0.410179	0.0975781	26.6061	1.54263	0.557364	0.352479	0.0901575	0.359182	0.252203	0.731339	0.216308	0.0523533	-4680.24	296.805	0.335972
422	7306	1.07276	1.23584	0.720729	0.0580464	0.221225	4374.2	239.443	0.388262	0.530403	0.0813346	-496.943	25.2023	0.587994	0.0913306	0.320675	4.64689	0.751105	0.659199	0.0604851	0.280316	1.0304	0.21955	0.693769	0.0556077	0.250623	101.663	2.11058	0.253169	0.746724	0.000107195	6139.38	69.0996	0.410827	0.500147	0.0890259	30.0407	1.52551	0.101246	0.520649	0.378105	1.17328	0.396766	0.758623	0.000214391	0.241163	-5213.32	277.402	0.350851
423	139	2.73278	1.39562	0.688978	0.247274	0.0637483	4786.42	244.882	0.399133	0.514965	0.0859016	-446.478	25.5973	0.595027	0.0897612	0.315212	3.37018	0.65788	0.673783	0.257604	0.0686123	1.00362	0.222677	0.704258	0.0542212	0.24152	99.2834	1.14531	0.495394	0.113694	0.390912	5399.46	68.9813	0.545785	0.37741	0.076805	14.9503	1.26397	0.577408	0.328096	0.0944961	0.0589322	0.242036	0.719109	0.0571912	0.2237	-4854.14	283.456	0.104482
424	9560	2.06075	1.4307	0.733487	0.22005	0.0464634	5436.63	580.758	0.816904	0.178607	0.00448848	-365.988	29.197	0.616292	0.316685	0.067023	4.18351	0.711716	0.684931	0.255844	0.0592252	5.08925	0.273949	0.667415	0.274026	0.0585595	107.853	1.71428	0.259819	0.740105	7.6076e-05	6326.16	79.6075	0.536697	0.383043	0.0802602	46.0689	1.95826	0.388254	0.0893893	0.522357	0.606363	0.338483	0.765667	0.234257	7.6076e-05	-3776.34	313.96	0.558854
425	6100	2.22583	1.41241	0.724203	0.223921	0.0518754	4641.92	248.367	0.434671	0.083745	0.481584	-409.195	27.1771	0.609356	0.0839705	0.306674	3.64919	0.688319	0.689808	0.0613483	0.248844	1.22487	0.23048	0.233462	0.715858	0.05068	89.7188	1.13176	0.108284	0.525836	0.36588	6241.42	77.0092	0.508988	0.399824	0.0911879	32.7849	1.77851	0.570945	0.0731894	0.355865	-0.0485729	0.249372	0.736292	0.0533415	0.210366	-4993.7	297.943	0.577734
426	9849	5.053	1.68485	0.669694	0.267698	0.0626079	3989.65	226.834	0.41073	0.505418	0.0838526	1397.19	52.8308	0.290894	0.671296	0.03781	4.46603	0.698732	0.241949	0.694192	0.0638591	0.133187	0.222286	0.212622	0.737632	0.049746	85.0979	1.0713	0.0973901	0.511673	0.390937	8018.68	90.9362	0.554813	0.0711158	0.374071	11.5383	1.28103	0.623727	0.293071	0.083202	0.549075	0.258722	0.0521482	0.738008	0.209844	-3415.93	316.923	0.340115
427	6744	2.31779	1.60487	0.750623	0.218218	0.0311582	5123.77	234.872	0.445376	0.0907227	0.463901	0.215933	34.6686	0.640101	0.0428864	0.317012	3.24831	0.676497	0.250891	0.683117	0.0659919	2.19997	0.23625	0.693257	0.244445	0.062298	89.1834	1.09396	0.112923	0.386477	0.5006	6282.77	86.4631	0.345917	0.0578283	0.596254	37.9202	1.75442	0.382579	0.524408	0.0930129	-0.311145	0.244559	0.733502	0.212382	0.054116	-5056.56	292.946	0.333506
428	7411	1.89051	1.31756	0.706779	0.233272	0.0599487	5156.6	242.366	0.404145	0.512825	0.0830307	-462.36	25.6428	0.592271	0.0942942	0.313435	4.47572	0.668014	0.268774	0.659227	0.0719985	3.21744	0.238627	0.665171	0.270972	0.0638573	67.2694	0.886307	0.413303	0.456253	0.130444	5999.88	73.9673	0.370423	0.557786	0.0717904	54.4072	1.98973	0.402132	0.095335	0.502533	-0.159978	0.240505	0.720355	0.0565719	0.223073	-5266.34	287.386	0.341444
429	2171	3.20291	1.48313	0.238486	0.69828	0.0632339	3470.2	203.12	0.115413	0.425505	0.459083	-407.114	27.1727	0.619014	0.0758486	0.305138	4.05794	0.702792	0.694977	0.0622936	0.242729	-0.0594114	0.218284	0.216468	0.741491	0.0420413	86.9737	1.25274	0.288578	0.71133	9.17431e-05	8216.63	90.6583	0.0908028	0.534862	0.374335	13.0827	1.2941	0.618922	0.0804358	0.300642	0.291472	0.30312	0.773349	0.226514	0.000137615	-4996.3	289.374	0.0927064
430	9570	0.423261	1.21378	0.763062	0.190674	0.0462639	3655.9	236.885	0.386966	0.543196	0.0698376	264.97	31.3679	0.540195	0.102231	0.357574	5.62143	2.00325	0.999883	5.0015e-05	6.66867e-05	0.370631	0.219562	0.224601	0.721917	0.0534827	98.5839	4.64977	0.9999	1.66717e-05	8.33583e-05	7655.11	85.1495	0.403388	0.502584	0.0940282	19.0123	1.43876	0.0872762	0.575473	0.337251	0.0968266	0.248681	0.730252	0.217182	0.0525658	-4691.05	289.898	0.566603
431	6042	0.699758	1.27104	0.769288	0.185161	0.0455511	6163.59	286.279	0.0917722	0.423635	0.484593	-411.966	26.815	0.623233	0.0839878	0.292779	4.34833	0.693837	0.690266	0.244479	0.0652546	1.37877	0.237208	0.724037	0.228495	0.0474684	116.751	5.49371	0.999746	9.23958e-05	0.000161693	4960.2	66.1882	0.427954	0.481082	0.0909637	38.0837	1.79181	0.089647	0.540123	0.37023	0.0999555	0.252829	0.0499399	0.741107	0.208953	-4560.74	300.072	0.569435
432	6217	3.48838	1.47187	0.258668	0.0671661	0.674166	5404.29	268.762	0.0966076	0.410731	0.492662	-197.284	27.3124	0.329877	0.586149	0.0839742	3.06882	0.642906	0.257635	0.670936	0.0714286	-0.19391	0.207904	0.0545986	0.721097	0.224305	102.438	1.14293	0.518785	0.109615	0.3716	4663.49	58.2764	0.49387	0.421013	0.0851167	25.4861	1.4463	0.364305	0.539065	0.0966296	0.0149887	0.238896	0.72002	0.225337	0.0546425	-4249.47	287.225	0.0977721
433	6967	2.13712	1.36611	0.716933	0.227873	0.055194	4289.72	211.609	0.439972	0.111058	0.44897	-144.005	28.5109	0.572347	0.0909456	0.336708	3.40984	0.660297	0.249484	0.684395	0.0661204	2.47919	0.238763	0.250904	0.0552476	0.693849	66.3969	0.836649	0.416111	0.132187	0.451702	6104.42	73.8558	0.53689	0.0806352	0.382475	42.4778	1.76999	0.511074	0.100506	0.38842	-0.367144	0.237904	0.73268	0.0592111	0.208109	-4087.71	295.435	0.559278
434	6163	1.87632	1.3753	0.72931	0.212227	0.0584638	4418.42	288.232	0.360318	0.561424	0.0782575	-59.1034	30.6099	0.578522	0.0855411	0.335937	3.11904	0.683657	0.691084	0.0632732	0.245642	0.738335	0.22287	0.7178	0.0594646	0.222735	70.558	0.990875	0.489756	0.11184	0.398404	7510.47	82.6763	0.434739	0.100442	0.464819	32.718	1.73128	0.366629	0.559228	0.0741431	-0.0885825	0.24771	0.736371	0.206222	0.0574074	-3646.88	306.504	0.102249
435	10012	12.2134	3.13981	0.255804	0.0586452	0.685551	5351.57	291.503	0.438754	0.441191	0.120055	2354.98	54.1379	0.0990696	0.534703	0.366228	6.3277	2.90352	0.234997	2.97239e-05	0.764973	2.76429	0.295337	0.744761	0.0402164	0.215022	93.1445	1.38586	0.72871	0.270874	0.000416134	7849.34	188.376	0.778854	0.0821568	0.138989	20.8992	1.61655	0.299052	0.62967	0.0712778	1.78675	0.608162	0.79119	2.97239e-05	0.20878	-3727.09	351.358	0.599501
436	7109	1.42502	1.33593	0.745666	0.206398	0.047936	4203.43	208.769	0.461404	0.103354	0.435243	-387.513	27.207	0.608437	0.0906089	0.300955	3.71769	0.68881	0.69324	0.247162	0.0595975	2.3181	0.240886	0.704102	0.240686	0.0552116	75.5506	1.00704	0.509107	0.38532	0.105573	7011.17	81.1939	0.372033	0.540093	0.0878741	33.1298	1.68712	0.362049	0.551238	0.0867131	-0.303819	0.246702	0.744711	0.206502	0.0487874	-4484.24	296.257	0.325103
437	9343	4.05974	1.59289	0.680058	0.25508	0.0648619	5360.89	309.39	0.082053	0.545162	0.372785	1138.61	41.3855	0.548817	0.0827964	0.368387	1.97225	0.683058	0.694864	0.248544	0.0565915	2.44178	0.243117	0.694771	0.247739	0.0574898	81.7768	1.29961	0.320933	0.67885	0.000216826	6082.79	83.2134	0.561919	0.0781502	0.359931	26.7646	1.55831	0.558605	0.0924297	0.348965	-0.0720623	0.258289	0.733273	0.213325	0.0534011	-4375.49	308.548	0.56353
438	9513	2.07383	1.41145	0.224196	0.724017	0.0517873	4239.3	278.976	0.604292	0.323356	0.0723514	376.905	41.7558	0.658018	0.0357092	0.306273	2.72645	0.664857	0.0689061	0.683319	0.247775	1.70276	0.248225	0.701192	0.0520385	0.24677	92.3503	1.1673	0.091803	0.530613	0.377584	7872.08	95.2467	0.334266	0.617786	0.0479472	18.484	1.4058	0.337461	0.584769	0.0777706	0.640253	0.261278	0.714973	0.0542636	0.230764	-4436.76	298.554	0.549634
439	7167	1.73704	1.32366	0.0597494	0.717634	0.222617	3632.73	181.869	0.469099	0.109063	0.421838	-462.088	25.7822	0.0906291	0.601813	0.307557	3.8823	0.65911	0.670373	0.065395	0.264232	0.969232	0.222347	0.236902	0.0572687	0.70583	91.6607	1.18262	0.687524	0.312305	0.000171079	5924.33	68.3993	0.51683	0.388777	0.0943929	11.2835	1.2163	0.312989	0.596082	0.0909285	0.00798033	0.246244	0.715923	0.0567983	0.227279	-5574.95	281.118	0.561439
440	8430	2.45761	1.40676	0.714865	0.057881	0.227254	3771.05	225.634	0.406935	0.0753057	0.517759	-291.073	27.7228	0.594186	0.0860236	0.31979	3.97211	0.671263	0.686981	0.066809	0.24621	2.84901	0.243171	0.697872	0.0531151	0.249013	113.96	1.2848	0.110177	0.369822	0.520002	7914.02	94.4884	0.374997	0.550754	0.074249	24.8607	1.49855	0.560048	0.348515	0.0914365	0.00952628	0.242907	0.211059	0.73477	0.0541718	-3911.11	293.801	0.564232
441	7000	4.00041	1.53986	0.673303	0.261184	0.0655128	5081.55	221.954	0.433145	0.443389	0.123466	-392.868	27.1247	0.599777	0.079805	0.320418	3.85559	0.674023	0.678921	0.0642736	0.256805	2.17098	0.2314	0.687678	0.249783	0.0625387	54.4026	0.777184	0.423768	0.44153	0.134702	8547.96	98.0405	0.35177	0.0711719	0.577058	30.9229	1.54675	0.528729	0.370813	0.100459	0.116309	0.24275	0.722252	0.0558883	0.22186	-4308.82	296.028	0.0929819
442	7327	1.28553	1.27231	0.216246	0.726036	0.0577177	5392.15	290.993	0.371952	0.571592	0.0564565	-247.378	27.3311	0.328228	0.584715	0.0870571	2.66977	0.653663	0.257357	0.677027	0.0656156	-0.242979	0.20969	0.053994	0.72021	0.225796	102.794	1.25158	0.526336	0.0863063	0.387357	5379.05	66.9969	0.0966066	0.487357	0.416036	29.5275	1.54899	0.534054	0.100691	0.365255	-0.136899	0.238044	0.715225	0.226757	0.058018	-4768.88	287.347	0.347868
443	6937	2.39356	1.39518	0.0638865	0.699348	0.236766	4979.92	234.705	0.480387	0.430091	0.089522	-410.819	26.0102	0.315934	0.592688	0.0913787	2.45618	0.649283	0.0722889	0.673617	0.254094	0.931153	0.223665	0.70775	0.0515091	0.240741	100.879	1.18023	0.531491	0.3678	0.100709	6224.07	70.3015	0.540227	0.379177	0.080596	19.3701	1.33889	0.346853	0.557055	0.0960916	-0.43257	0.235594	0.22296	0.720937	0.056103	-5332.67	286.075	0.336547
444	9390	0.519784	1.22821	0.189299	0.761022	0.049679	4899.44	260.291	0.540762	0.0799829	0.379255	-23.0425	29.4765	0.338051	0.563904	0.0980454	3.9638	0.673704	0.679041	0.0719361	0.249023	3.35376	0.248197	0.681096	0.25861	0.0602939	119.617	1.50937	0.567214	0.0896847	0.343102	5579.75	63.2442	0.464917	0.108518	0.426566	43.9102	1.83445	0.384021	0.0948495	0.52113	0.0936141	0.245268	0.217606	0.726066	0.0563276	-4586.81	290.689	0.556656
445	9542	3.01143	1.42061	0.679757	0.0680043	0.252238	3711.18	243.385	0.481681	0.0942282	0.42409	365.169	32.0161	0.515049	0.374786	0.110166	2.41429	0.650366	0.256524	0.0707346	0.672741	2.82697	0.235706	0.266017	0.069052	0.664931	84.2565	0.981605	0.397295	0.490761	0.111944	7077.07	76.4578	0.401899	0.104515	0.493587	19.3345	1.38629	0.345641	0.562226	0.0921328	0.0362678	0.240726	0.226364	0.712998	0.0606388	-5095.32	286.688	0.106927
446	9339	4.17942	1.62777	0.693113	0.245503	0.0613846	4750.48	234.145	0.430553	0.440909	0.128539	-99.0658	30.5864	0.589121	0.0936716	0.317208	4.40013	0.710126	0.702143	0.0587687	0.239088	1.71516	0.238655	0.716978	0.22651	0.0565111	75.2202	0.982483	0.122268	0.493156	0.384577	7761.57	81.1488	0.42163	0.477281	0.101089	40.4398	1.82256	0.53157	0.373074	0.0953558	0.713711	0.260112	0.735003	0.206586	0.0584104	-3823.07	310.554	0.328352
447	9845	1.11629	1.28269	0.740846	0.2085	0.050654	4835.23	263.843	0.378146	0.538838	0.0830162	-507.676	25.3366	0.613476	0.302677	0.0838477	3.54522	0.673305	0.679735	0.258802	0.0614627	1.28426	0.223203	0.24665	0.697195	0.0561543	70.051	0.923866	0.465159	0.403665	0.131176	5615.35	70.8196	0.472834	0.431774	0.0953919	52.104	1.95899	0.402418	0.0955518	0.502031	-0.516931	0.240384	0.733107	0.215215	0.0516773	-5612.8	283.251	0.576413
448	6184	3.4077	1.47542	0.674375	0.260819	0.0648062	4519.88	219.262	0.43142	0.475957	0.0926232	-248.707	27.6127	0.333744	0.573211	0.0930442	4.36491	0.6688	0.662918	0.267675	0.0694073	1.40196	0.222899	0.689502	0.0612276	0.249271	98.7733	1.10157	0.489099	0.122034	0.388867	6978.48	76.9099	0.393589	0.0934051	0.513006	21.4555	1.37078	0.542026	0.102427	0.355547	0.282269	0.248766	0.229092	0.0583105	0.712597	-4908.94	289.8	0.347367
449	7419	0.984124	1.2948	0.195406	0.757317	0.0472767	3347.58	191.628	0.435713	0.437304	0.126983	-290.999	28.3811	0.602931	0.310766	0.0863027	3.45183	0.68336	0.0637355	0.696594	0.239671	1.6236	0.234925	0.230763	0.711419	0.0578179	62.8292	1.07346	0.677865	0.321562	0.000572665	8408.87	87.0104	0.388033	0.522864	0.0891024	17.2803	1.37148	0.315029	0.595529	0.0894418	-0.0510486	0.257088	0.743425	0.208492	0.0480826	-4739.5	295.174	0.590566
450	9506	3.09732	1.61917	0.209107	0.72162	0.0692735	6346.08	441.762	0.630333	0.0474073	0.322259	983.765	42.178	0.32994	0.580978	0.0890816	3.92792	0.756165	0.722796	0.222998	0.054206	0.364843	0.241043	0.0568153	0.199919	0.743266	89.6291	1.09198	0.501893	0.113226	0.384881	4802.3	72.1733	0.463048	0.423762	0.11319	7.89733	1.34116	0.676124	0.0586895	0.265187	0.28042	0.278544	0.189997	0.752233	0.0577708	-4985.22	327.923	0.0994083
451	9412	1.92709	1.29614	0.0602416	0.696583	0.243176	4584.32	260.28	0.352465	0.57799	0.0695454	-368.903	25.8871	0.333366	0.585305	0.0813286	2.45019	0.636574	0.663271	0.267577	0.0691526	1.95285	0.225035	0.0607816	0.673974	0.265245	107.17	1.25662	0.537092	0.0990279	0.36388	5015.82	62.0493	0.538762	0.386145	0.0750933	24.2009	1.3911	0.36955	0.525285	0.105165	-0.31064	0.231687	0.709029	0.231491	0.0594806	-5521.99	273.238	0.549637
452	5829	3.10992	1.44002	0.681583	0.250085	0.068333	3362.93	200.623	0.537816	0.377508	0.0846765	-102.624	28.9463	0.342848	0.556639	0.100513	2.52052	0.662676	0.67868	0.0675721	0.253748	2.31588	0.234511	0.255889	0.0617392	0.682372	122.09	1.44282	0.111474	0.341749	0.546776	8363.84	91.4685	0.0915239	0.553793	0.354683	26.117	1.4869	0.101668	0.541451	0.356881	0.163657	0.285126	0.760285	0.239574	0.000140893	-5465.6	283.883	0.563317
453	9872	3.27647	1.53189	0.697803	0.23728	0.0649171	3563.3	202.887	0.513973	0.419697	0.0663305	111.936	32.0102	0.56572	0.347745	0.0865348	2.91727	0.679847	0.68762	0.0665874	0.245792	1.29814	0.23557	0.71441	0.235578	0.0500128	99.19	1.21774	0.534209	0.364191	0.1016	8516.97	85.2044	0.473982	0.108763	0.417256	25.6015	1.53077	0.55679	0.091642	0.351568	1.22528	0.27957	0.722858	0.220545	0.0565977	-4364.27	304.29	0.333612
454	7008	1.09351	1.26133	0.211328	0.738279	0.0503924	3934.46	194.225	0.463005	0.10575	0.431246	-141.836	28.4502	0.333257	0.570895	0.0958482	2.87482	0.651986	0.675788	0.0745898	0.249622	1.34045	0.227146	0.241204	0.706435	0.0523612	109.5	1.26797	0.356228	0.112199	0.531574	7371.91	86.3979	0.569496	0.0721644	0.358339	29.5747	1.51467	0.369639	0.106863	0.523498	-0.13332	0.240216	0.724383	0.220745	0.0548723	-4699.82	287.626	0.338822
455	9120	1.55316	1.30898	0.722523	0.221342	0.0561349	3213.53	181.855	0.465827	0.423223	0.11095	-405.081	27.0791	0.589695	0.320359	0.0899459	3.15014	0.664841	0.678154	0.255153	0.0666927	2.23289	0.236517	0.689046	0.250655	0.0602985	97.0809	1.14494	0.510957	0.112995	0.376048	8981.78	97.3896	0.0865815	0.556386	0.357033	24.1002	1.44192	0.543709	0.354133	0.102158	-0.263844	0.242513	0.725738	0.0564323	0.217829	-4537.08	290.985	0.559992
456	7106	1.30494	1.31625	0.209759	0.743972	0.0462691	3444.09	186.127	0.446074	0.436353	0.117574	-282.918	28.1397	0.0867003	0.595172	0.318128	2.75606	0.669174	0.688905	0.0633214	0.247773	2.50515	0.24232	0.696834	0.244841	0.0583252	71.0075	2.46948	0.999891	5.43065e-05	5.43065e-05	7784.9	94.9551	0.605898	0.336565	0.0575377	30.0175	1.59897	0.540811	0.361654	0.0975345	0.0800408	0.24772	0.732703	0.0533018	0.213995	-5097.26	290.18	0.577794
457	7111	1.75539	1.90597	0.765802	3.44459e-05	0.234163	3205.87	178.723	0.445455	0.424098	0.130447	-257.545	28.1931	0.58441	0.328098	0.0874927	2.45352	0.676659	0.689539	0.249354	0.0611071	0.363264	0.226823	0.723537	0.0499466	0.226516	82.6279	1.08194	0.396301	0.503221	0.100479	7597.13	81.878	0.50701	0.391616	0.101374	16.2995	1.33875	0.585994	0.317454	0.096552	-0.27094	0.249642	0.212359	0.0519789	0.735662	-5355.89	290.392	0.570631
458	9647	3.34389	1.58806	0.702896	0.230194	0.0669098	3827.59	217.695	0.469235	0.416588	0.114176	2325.58	53.8401	0.339171	0.083881	0.576948	3.21752	0.708912	0.0672348	0.694916	0.237849	0.735751	0.233766	0.219073	0.724164	0.0567632	67.2813	0.917814	0.418249	0.452011	0.129739	7635.39	94.8425	0.522532	0.0987579	0.37871	11.5279	1.32015	0.292374	0.624504	0.0831227	-0.0153364	0.26094	0.736297	0.0582076	0.205496	-5548.23	313.657	0.324258
459	7461	2.05442	1.3581	0.709867	0.230165	0.0599679	3950.12	234.113	0.376886	0.083423	0.539691	-437.212	26.6102	0.596369	0.316817	0.0868144	2.89517	0.667029	0.683711	0.251711	0.0645777	1.51716	0.228169	0.701947	0.0539975	0.244055	81.4707	0.997119	0.404301	0.123774	0.471925	6892.74	88.5544	0.572102	0.074833	0.353065	21.9902	1.46212	0.574112	0.344902	0.0809861	-0.022602	0.248326	0.72587	0.218589	0.0555409	-4261.12	293.235	0.550109
460	9550	1.63448	1.34079	0.722508	0.0589859	0.218506	5991.9	325.479	0.544672	0.0884914	0.366836	-350.666	26.8986	0.31884	0.0873121	0.593848	4.26044	0.679132	0.673884	0.0651328	0.260983	1.53444	0.227635	0.693881	0.246883	0.0592368	112.113	1.39538	0.611461	0.0530396	0.335499	4823.22	56.593	0.47121	0.374564	0.154226	14.2205	1.28493	0.593171	0.0876383	0.319191	0.32499	0.250183	0.72015	0.222922	0.0569285	-4771.09	298.091	0.347768
461	9675	2.06174	1.37267	0.717136	0.223167	0.0596974	3404.31	197.091	0.408525	0.487958	0.103517	91.0701	30.7286	0.552877	0.101961	0.345162	2.49466	0.659514	0.685635	0.245055	0.0693095	0.877065	0.225052	0.708184	0.0555627	0.236253	78.0595	0.982427	0.388725	0.497144	0.11413	7117.98	91.3896	0.565132	0.365729	0.069139	12.4052	1.24094	0.0902387	0.600746	0.309015	-0.0399602	0.245575	0.214216	0.728772	0.0570119	-5178.72	286.524	0.569437
462	9663	2.50653	1.42165	0.227084	0.707176	0.0657406	5001.91	264.778	0.536666	0.0859006	0.377433	-49.5572	30.7781	0.589397	0.0790651	0.331538	2.55637	0.667867	0.245196	0.682259	0.0725446	0.661584	0.222274	0.0575506	0.714074	0.228375	81.3608	1.02148	0.378158	0.511624	0.110219	6519.7	88.4768	0.487935	0.0995401	0.412524	10.844	1.25412	0.619606	0.0818056	0.298589	0.044802	0.252364	0.726737	0.213161	0.0601021	-5369.33	294.199	0.0988471
463	9952	1.48466	1.31431	0.736676	0.210438	0.0528861	3310.43	183.94	0.463006	0.109478	0.427516	-408.421	26.5879	0.0855129	0.60167	0.312817	3.46601	0.670877	0.0648204	0.684825	0.250355	3.29469	0.256794	0.695604	0.260942	0.0434542	99.3142	1.22798	0.533288	0.0904454	0.376266	6727.79	78.7491	0.36811	0.553403	0.078487	46.9064	1.90852	0.524578	0.382955	0.0924665	0.336421	0.249752	0.730156	0.219196	0.0506484	-4115.69	292.058	0.563822
464	9533	5.472	1.6561	0.635793	0.290074	0.0741331	4645.16	269.868	0.555511	0.367923	0.0765658	2930.69	56.0655	0.581564	0.342843	0.0755927	2.83544	0.674458	0.672328	0.256325	0.0713464	1.36537	0.224807	0.249469	0.686394	0.0641366	95.1167	1.11377	0.384333	0.528839	0.0868277	8665.32	91.9757	0.502035	0.10629	0.391676	17.0001	1.36312	0.572187	0.0908086	0.337005	0.242979	0.248426	0.711076	0.0609961	0.227928	-3726.81	316.115	0.529547
465	9925	2.31042	1.37582	0.700392	0.0617524	0.237856	3341.5	181.797	0.458313	0.434518	0.107169	-392.651	26.5552	0.321229	0.586901	0.09187	2.5529	0.661599	0.679555	0.25629	0.0641548	0.682867	0.223846	0.7121	0.237856	0.0500443	68.7397	0.885519	0.460286	0.130029	0.409685	7669.61	85.9704	0.0812492	0.556202	0.362549	26.5724	1.50375	0.356657	0.54414	0.0992034	-0.122631	0.241522	0.722316	0.222582	0.0551018	-5164.06	282.702	0.568264
466	9716	1.19601	1.25139	0.211445	0.73213	0.0564256	3397.64	192.712	0.484945	0.0905547	0.4245	-352.285	26.0223	0.591196	0.0868993	0.321905	2.57373	0.652418	0.675375	0.0649319	0.259693	1.32456	0.224057	0.247999	0.69833	0.053671	95.6842	1.22994	0.729462	0.270296	0.000242542	6094	72.414	0.0863969	0.53846	0.375143	11.614	1.18962	0.318735	0.590849	0.0904161	0.469601	0.336455	0.244084	0.755518	0.000398462	-5137.29	273.37	0.564637
467	9978	2.62531	1.48738	0.233417	0.713131	0.0534526	5049.8	337.135	0.30297	0.0532379	0.643792	-187.314	30.0746	0.59034	0.0840072	0.325653	2.93319	0.680582	0.681825	0.250698	0.0674776	4.22964	0.256704	0.663148	0.270268	0.0665832	76.8921	1.14654	0.315957	0.683971	7.15564e-05	8467.23	97.5158	0.547299	0.361252	0.091449	69.9424	2.24451	0.359535	0.539177	0.101288	0.0625875	0.266253	0.221825	0.73356	0.0446154	-3923.14	308.256	0.558855
468	7147	0.991763	1.27505	0.74556	0.0516729	0.202767	3590.83	195.473	0.423769	0.475918	0.100313	-459.219	26.3637	0.60289	0.31412	0.0829898	4.07446	0.676522	0.673769	0.257472	0.0687584	3.14614	0.245367	0.681123	0.260069	0.0588084	68.8071	0.899126	0.451716	0.416475	0.131808	7513.36	83.261	0.381075	0.530465	0.0884603	64.5818	2.13544	0.398042	0.502636	0.0993221	0.118835	0.250115	0.218505	0.728019	0.0534766	-4502.82	292.953	0.335646
469	9794	0.628941	1.24978	0.762412	0.0477246	0.189864	3291.46	179.264	0.467711	0.424619	0.10767	-486.998	26.1026	0.309286	0.609161	0.0815532	3.11503	0.679071	0.687486	0.0642817	0.248232	2.42907	0.240054	0.69606	0.0530958	0.250844	84.7064	1.08612	0.115628	0.507453	0.376919	8079.19	88.28	0.559761	0.363688	0.0765516	26.3997	1.5396	0.56045	0.351467	0.0880824	-0.167976	0.257098	0.736147	0.0470101	0.216843	-4843.11	289.764	0.571784
470	9933	1.33276	1.2763	0.218998	0.723452	0.0575502	4879.65	250.792	0.51195	0.0910316	0.397018	-433.071	25.6399	0.605235	0.311904	0.0828613	1.82952	0.643513	0.676283	0.066626	0.257091	0.00867147	0.212005	0.71684	0.0572343	0.225926	74.4498	0.924408	0.473267	0.122007	0.404725	5030.31	63.1889	0.518562	0.0774495	0.403988	36.865	1.61264	0.111478	0.499421	0.389101	-0.463784	0.235727	0.725326	0.057845	0.216829	-5528.87	279.68	0.0969698
471	9525	5.38284	1.67078	0.64762	0.278861	0.0735188	3980.35	243.247	0.0797871	0.557187	0.363026	-224.012	28.4434	0.0895518	0.583677	0.326771	3.17114	0.669857	0.68986	0.244244	0.065896	0.224275	0.21802	0.72977	0.217469	0.0527609	98.1716	1.1322	0.510914	0.111538	0.377547	7579.58	86.2114	0.562856	0.363877	0.0732668	10.9078	1.23989	0.0843229	0.617507	0.29817	-0.313428	0.240922	0.735471	0.208744	0.0557848	-4519.44	296.881	0.569818
472	9534	2.99512	1.4605	0.0585495	0.697089	0.244361	3277.58	191.236	0.464952	0.430342	0.104706	95.8514	30.8628	0.546227	0.104057	0.349716	2.65662	0.694522	0.686814	0.247918	0.0652683	2.06534	0.239141	0.246789	0.693165	0.0600457	84.5668	1.13548	0.709906	0.290038	5.64605e-05	8163.49	92.294	0.376507	0.540807	0.0826864	12.2351	1.25992	0.0847754	0.607289	0.307936	-0.0137603	0.275028	0.763798	0.23609	0.000112921	-4212.37	296.292	0.551845
473	159	1.47852	1.32922	0.744776	0.204551	0.0506736	4956.33	239.424	0.479241	0.0968316	0.423927	-452.93	25.9002	0.625367	0.292602	0.082031	2.84456	0.669363	0.242581	0.0631413	0.694278	2.00424	0.239436	0.708602	0.240148	0.0512505	92.4072	1.09826	0.501317	0.1169	0.381783	5295.21	65.9745	0.40145	0.510223	0.0883275	34.7183	1.66501	0.377016	0.0899079	0.533076	-0.113112	0.245264	0.207109	0.737777	0.0551138	-5071.28	287.141	0.588215
474	8239	2.75159	1.40794	0.691756	0.242137	0.0661069	3943.96	216.254	0.444995	0.12157	0.433435	1.70004	30.1244	0.567874	0.347459	0.0846674	3.4139	0.667169	0.260436	0.669138	0.0704253	1.48496	0.229373	0.244253	0.0562704	0.699477	109.381	1.43634	0.725125	0.274809	6.54308e-05	7556.31	82.5794	0.534395	0.374766	0.0908397	21.2551	1.39272	0.556532	0.0965758	0.346892	0.0972931	0.249224	0.224427	0.720371	0.0552017	-5253.16	281.584	0.562574
475	9864	0.630122	1.26474	0.182933	0.767851	0.0492161	5169.62	252.065	0.48063	0.419483	0.0998872	-361.032	27.4903	0.610382	0.304609	0.0850096	2.7659	0.689256	0.70092	0.0568913	0.242188	1.45051	0.233138	0.713943	0.0568186	0.229239	86.0474	1.3968	0.70674	0.29315	0.000109127	7302.64	77.6137	0.491943	0.0995962	0.408461	27.7974	1.60249	0.567749	0.0875923	0.344658	-0.0464043	0.253073	0.74548	0.205595	0.0489251	-4602.86	299.841	0.578335
476	9535	2.73333	1.54019	0.221896	0.724958	0.0531453	4669.72	322.312	0.595087	0.063047	0.341866	1707.28	66.6622	0.737206	0.0280157	0.234778	3.06307	0.702565	0.70058	0.237664	0.0617565	0.412292	0.231808	0.214153	0.738286	0.0475609	83.1784	1.09261	0.534949	0.3761	0.0889509	6729.95	108.495	0.630728	0.321195	0.0480771	22.9964	1.72563	0.626059	0.343274	0.0306671	0.175003	0.2629	0.743729	0.201952	0.0543185	-4405.55	317.915	0.330064
477	9800	3.79912	1.48911	0.668477	0.262607	0.0689161	3751.66	213.81	0.491038	0.0968779	0.412084	134.594	30.7198	0.0987247	0.545115	0.356161	2.85057	0.656309	0.677494	0.0702197	0.252287	0.279496	0.216202	0.717753	0.228279	0.0539683	91.803	1.05563	0.494471	0.384666	0.120864	8153.95	86.3111	0.370848	0.0775197	0.551633	30.4429	1.60655	0.541964	0.368653	0.0893823	0.203117	0.243268	0.720056	0.059313	0.220631	-4709.21	289.332	0.559932
478	6070	1.95567	1.35256	0.708814	0.228608	0.0625775	4644.08	254.391	0.506367	0.0799628	0.41367	924.429	38.4145	0.372746	0.539612	0.0876419	2.22088	0.656498	0.25756	0.676357	0.0660832	1.22258	0.228696	0.242774	0.702113	0.055113	90.7609	1.04566	0.491057	0.113255	0.395688	7207.57	85.2339	0.535367	0.0943432	0.37029	19.6671	1.36371	0.555614	0.347682	0.0967042	-0.153425	0.24957	0.720476	0.0565439	0.22298	-4266.03	298.358	0.549175
479	6252	3.83766	1.51544	0.666656	0.0722398	0.261104	3697.05	230.426	0.552537	0.369562	0.0779018	599.223	34.6884	0.520777	0.381244	0.0979792	1.64039	0.65273	0.681592	0.252449	0.0659595	3.08793	0.246448	0.260844	0.0639745	0.675181	114.405	1.27775	0.530051	0.106733	0.363216	7746.25	79.929	0.385799	0.534249	0.0799518	25.0085	1.48219	0.353291	0.552471	0.0942371	-0.136732	0.240514	0.718102	0.0619244	0.219973	-4661.07	290.639	0.103706
480	5890	0.942732	1.26367	0.748684	0.0501715	0.201145	3143.27	207.381	0.548577	0.375308	0.0761148	-242.808	27.5846	0.329315	0.5751	0.0955843	2.60013	0.651072	0.680951	0.0695686	0.249481	4.80995	0.268419	0.282429	0.669477	0.0480941	127.829	1.54297	0.327045	0.08126	0.591695	7157.86	74.7249	0.407242	0.503382	0.0893763	31.414	1.57863	0.525774	0.0982415	0.375984	0.099172	0.244469	0.21588	0.72245	0.0616696	-4573.25	288.457	0.339606
481	8236	2.05721	1.33796	0.228427	0.709286	0.0622875	3846.96	218.573	0.394038	0.519522	0.0864404	-395.761	26.2636	0.0870852	0.599279	0.313636	2.27774	0.654849	0.689354	0.249121	0.0615254	2.59927	0.23769	0.684899	0.258002	0.0570993	90.7245	1.11178	0.374604	0.106636	0.51876	7234.34	80.5449	0.546811	0.0835678	0.369621	18.1419	1.36938	0.330783	0.0914234	0.577793	-0.241574	0.239368	0.725319	0.0568941	0.217786	-5068.52	284.198	0.571316
482	9574	3.92002	1.54221	0.683197	0.256175	0.0606284	3189.34	212.591	0.570514	0.0438956	0.38559	1191.45	40.3395	0.522876	0.0917264	0.385398	2.876	0.655515	0.684349	0.0668672	0.248784	3.73869	0.249706	0.264333	0.0611723	0.674494	95.8635	1.15725	0.539544	0.0999168	0.360539	8818.17	106.755	0.320099	0.067603	0.612298	10.4053	1.2374	0.299814	0.624104	0.0760814	0.489202	0.246901	0.722037	0.0553814	0.222581	-4079.55	300.419	0.0977732
483	6396	2.01723	1.3605	0.721764	0.0562813	0.221955	4111.69	204.217	0.456514	0.114969	0.428517	-290.607	27.1921	0.313147	0.598105	0.0887476	4.10227	0.670585	0.683988	0.251518	0.0644933	-0.258897	0.218303	0.733394	0.219033	0.0475727	67.1469	0.858876	0.410794	0.452618	0.136588	6835.84	71.8287	0.414174	0.492074	0.0937512	29.9688	1.57954	0.540888	0.100397	0.358714	0.371838	0.246547	0.727646	0.218708	0.0536458	-5139.28	283.519	0.57874
484	8343	1.56043	1.33027	0.729117	0.0578713	0.213012	4333.83	243.437	0.526163	0.382502	0.0913346	-303.547	27.1603	0.58292	0.320424	0.0966565	3.91854	0.743054	0.687155	0.0542212	0.258624	1.87995	0.246984	0.702508	0.247033	0.0504597	76.2621	1.79433	0.296211	0.70365	0.000139315	6059.16	69.8492	0.426609	0.485595	0.087796	41.6944	1.74526	0.382864	0.511647	0.105489	-0.052921	0.2848	0.772388	0.227389	0.000222903	-5167.3	290.508	0.576539
485	9897	1.15052	1.27531	0.0564029	0.746819	0.196778	2299.22	154.985	0.417103	0.473809	0.109088	924.192	35.6407	0.391684	0.113919	0.494398	3.14865	0.668292	0.689278	0.0634595	0.247262	2.54867	0.237396	0.249867	0.687331	0.0628019	63.7167	0.840191	0.47515	0.128917	0.395933	9610.44	108.981	0.617169	0.316438	0.0663935	7.19989	1.17455	0.0735514	0.640691	0.285758	-0.208973	0.243767	0.734628	0.208893	0.0564787	-4802.85	290.966	0.32959
486	7383	1.89727	1.36193	0.724104	0.0549744	0.220922	3802.25	219.558	0.375444	0.550085	0.0744704	-135.278	29.0685	0.579741	0.331091	0.0891678	3.34413	0.676348	0.257404	0.0609577	0.681638	4.92542	0.274731	0.670234	0.279229	0.0505371	66.8908	1.01123	0.328401	0.671499	0.000100392	6570.63	77.0371	0.0811967	0.547234	0.371569	33.5901	1.67993	0.370284	0.0901315	0.539584	0.171948	0.291472	0.768015	0.231704	0.000281096	-4691.98	291.463	0.340267
487	350	2.10313	1.36361	0.238666	0.702356	0.0589778	4523.66	227.413	0.403191	0.515924	0.0808851	-101.206	28.4956	0.344632	0.553787	0.10158	2.65229	0.643752	0.662971	0.0721134	0.264915	1.16449	0.220717	0.68662	0.252904	0.0604765	109.205	1.22146	0.37368	0.107266	0.519053	6654.12	74.2653	0.395081	0.500584	0.104335	17.6203	1.29277	0.551033	0.10482	0.344147	0.151851	0.240335	0.231768	0.704229	0.0640028	-5472.88	280.729	0.545412
488	9668	0.835443	1.22333	0.73977	0.0556951	0.204535	4646.8	230.721	0.519476	0.405057	0.0754666	-356.254	26.4213	0.585734	0.32378	0.090486	3.43322	0.655892	0.261732	0.671739	0.0665288	1.58491	0.229997	0.701458	0.247747	0.0507953	83.257	0.99679	0.489117	0.117841	0.393042	6292.03	74.3628	0.566603	0.357586	0.0758113	26.7206	1.46223	0.370956	0.531565	0.0974787	0.0895251	0.268462	0.761018	0.238957	2.46221e-05	-4889.2	285.006	0.346629
489	6114	0.841671	1.26213	0.747199	0.197821	0.0549796	5170.32	321.32	0.586171	0.0800202	0.333809	-486.507	25.7762	0.622545	0.0816457	0.295809	3.36173	0.668992	0.683653	0.253855	0.0624918	-0.138249	0.21243	0.21726	0.728002	0.054738	83.7531	0.995323	0.496244	0.109454	0.394302	4840.1	62.4113	0.449633	0.445108	0.105259	29.7504	1.60181	0.360915	0.0848306	0.554255	-0.360389	0.243512	0.735272	0.211725	0.0530027	-5230.09	288.103	0.328823
490	9503	1.89074	1.35041	0.223255	0.720057	0.0566884	4022.79	189.56	0.460777	0.142842	0.396381	519.753	35.5807	0.550593	0.361313	0.0880938	3.30114	0.666495	0.252091	0.682392	0.0655169	2.47099	0.242395	0.692396	0.25149	0.0561144	86.401	1.03613	0.384491	0.513557	0.101952	9274.48	100.171	0.359072	0.0805773	0.560351	16.3086	1.33671	0.585525	0.327393	0.0870825	0.38329	0.249686	0.725441	0.0556224	0.218936	-4290.66	297.873	0.554666
491	8353	0.697845	1.23831	0.756346	0.194184	0.0494702	4072.13	232.926	0.388062	0.534048	0.0778903	-354.227	27.21	0.59894	0.0872851	0.313774	3.72192	0.68993	0.252131	0.682647	0.0652225	2.93539	0.247664	0.258394	0.695762	0.0458441	55.6071	1.01097	0.672969	7.06381e-05	0.32696	6197.68	76.1303	0.374288	0.547539	0.0781728	50.0176	1.94406	0.51029	0.0969626	0.392748	0.178619	0.246984	0.212385	0.735272	0.0523428	-4519.95	293.506	0.335013
492	6150	2.62049	1.4681	0.71844	0.225575	0.0559849	3455.88	184.929	0.424495	0.461455	0.114051	-388.732	27.6508	0.0900218	0.310543	0.599435	4.09708	0.697765	0.24024	0.694411	0.0653488	3.17239	0.250665	0.251437	0.6902	0.0583631	80.4558	0.997426	0.398137	0.479885	0.121978	8891.94	98.5572	0.557521	0.0776358	0.364843	46.8204	2.0314	0.0813516	0.548405	0.370244	-0.134535	0.252326	0.742866	0.205955	0.0511792	-4747.32	297.474	0.325159
493	9512	1.61605	1.28911	0.223615	0.716212	0.0601727	3899.25	215.208	0.413952	0.0793247	0.506724	-451.53	25.7495	0.593073	0.090715	0.316212	3.59542	0.673771	0.264636	0.669312	0.0660522	2.1943	0.234873	0.260988	0.685709	0.0533036	91.4702	1.49275	0.308276	0.691705	1.94043e-05	4988.46	62.6229	0.388513	0.534782	0.0767052	16.9797	1.31168	0.570797	0.33224	0.0969632	0.147753	0.240839	0.225924	0.0589308	0.715145	-4904.89	281.948	0.344426
494	8337	1.86977	1.31237	0.060556	0.706633	0.232811	3676.52	196.222	0.426188	0.480193	0.0936194	-423.864	25.6639	0.319338	0.586218	0.0944447	2.58051	0.642074	0.669082	0.0658689	0.265049	1.65803	0.225341	0.684969	0.0614071	0.253624	103.433	1.22663	0.545675	0.357327	0.096998	6508.22	74.838	0.388147	0.0735802	0.538273	19.7095	1.37346	0.565095	0.344767	0.0901377	-0.311669	0.238105	0.718781	0.225667	0.0555527	-5469.82	277.355	0.0963274
495	7098	1.75429	1.37679	0.731267	0.0507918	0.217941	3843.43	210.68	0.47237	0.100033	0.427598	-467.178	27.3288	0.305934	0.615684	0.0783814	4.15007	0.707998	0.689801	0.254551	0.0556485	3.89605	0.268925	0.68676	0.0469554	0.266284	71.3474	0.977659	0.408558	0.475798	0.115644	5980.82	73.9329	0.0898498	0.506591	0.403559	30.247	1.66278	0.559465	0.352828	0.0877071	0.0434843	0.253762	0.0475063	0.735511	0.216982	-4683.14	302.956	0.579198
496	9632	1.77483	1.35683	0.213862	0.72512	0.0610184	5191.7	279.495	0.522148	0.389141	0.0887108	15.2126	31.3319	0.598163	0.0716709	0.330166	3.36162	0.677836	0.248676	0.0654421	0.685882	0.697169	0.227209	0.22257	0.722144	0.0552856	90.0732	1.07279	0.496638	0.113368	0.389994	4496.79	59.4466	0.46345	0.43798	0.0985698	27.0267	1.61613	0.353336	0.0769872	0.569677	-0.336203	0.245734	0.733709	0.208744	0.057547	-4736.47	296.879	0.57664
497	7164	0.530184	1.18259	0.742866	0.0520027	0.205131	4237.87	254.595	0.369797	0.566644	0.0635588	-277.755	26.9203	0.575171	0.0907663	0.334063	2.41268	0.639283	0.67093	0.260144	0.0689255	1.21177	0.224547	0.699858	0.244082	0.0560604	52.7938	0.753657	0.451644	0.418602	0.129754	5467.12	61.3927	0.0919631	0.500767	0.40727	24.1875	1.5035	0.566569	0.355081	0.07835	-0.274734	0.233858	0.223999	0.722708	0.0532929	-4491.32	285.301	0.547459
498	9617	2.61634	1.37891	0.68411	0.0662154	0.249675	4660.27	252.455	0.411635	0.514014	0.0743516	84.7565	29.2149	0.100315	0.539093	0.360592	2.77092	0.643246	0.662529	0.264821	0.0726493	0.144672	0.210728	0.239059	0.704242	0.0566986	88.3878	0.999761	0.480718	0.124107	0.395175	5165.63	66.548	0.414021	0.48793	0.0980497	18.3907	1.32411	0.5583	0.35003	0.0916695	0.0878362	0.237969	0.704081	0.230119	0.0657999	-5413.83	277.723	0.34054
499	10021	1.69494	1.31507	0.720858	0.0560645	0.223077	5030.48	259.848	0.382374	0.537376	0.0802492	-434.968	25.6543	0.604169	0.311693	0.0841375	4.3097	0.662463	0.66915	0.264199	0.0666504	1.80641	0.253614	0.744717	0.255262	2.03575e-05	71.9707	0.966513	0.515736	0.387382	0.0968812	5192.83	60.7643	0.413196	0.489964	0.0968405	51.6316	2.02496	0.531961	0.378588	0.0894508	0.0916217	0.241555	0.721917	0.223769	0.0543137	-5225.64	280.364	0.334697
500	8241	1.5215	1.31452	0.216655	0.729088	0.0542571	4727.92	247.997	0.394868	0.528388	0.0767436	-467.739	25.7812	0.612845	0.082964	0.304191	2.67143	0.664183	0.683555	0.252204	0.0642407	0.596224	0.218973	0.233217	0.711686	0.0550968	118.173	1.38437	0.347438	0.107721	0.544841	5573.81	69.0819	0.519509	0.0893088	0.391183	19.444	1.34495	0.560252	0.101734	0.338014	-0.0952632	0.24437	0.725356	0.220154	0.0544903	-5419.23	283.332	0.33097
501	9704	0.919271	1.24982	0.744511	0.198803	0.0566857	2115.65	149.236	0.418422	0.471073	0.110505	-481.784	26.1059	0.313371	0.0863225	0.600306	2.50688	0.659222	0.682872	0.0623626	0.254766	2.12379	0.236415	0.687603	0.0537916	0.258606	83.8891	1.28041	0.705886	0.293864	0.000250452	6751.46	74.6283	0.538138	0.0726311	0.389231	6.70299	1.14845	0.632197	0.0790038	0.288799	-0.28559	0.239783	0.217365	0.727675	0.0549603	-5023.79	281.878	0.0999583
502	6194	1.4293	1.36306	0.748546	0.200529	0.0509254	4818.41	237.342	0.121375	0.444499	0.434126	159.286	32.2482	0.33496	0.0903396	0.5747	3.11857	0.7027	0.707057	0.235387	0.0575554	0.826417	0.234764	0.215701	0.731381	0.0529184	68.4674	0.915903	0.1265	0.469148	0.404352	6169.16	71.0443	0.436933	0.455562	0.107505	19.9311	1.46222	0.0789099	0.594061	0.327029	-0.105459	0.256542	0.750051	0.199064	0.0508847	-5131.98	301.015	0.582672
503	4826	1.92157	1.33264	0.708787	0.0565468	0.234666	3431.55	192.879	0.490623	0.100472	0.408905	-308.2	27.0479	0.570785	0.333629	0.0955859	2.96336	0.647419	0.667808	0.0702944	0.261897	0.714884	0.218677	0.702536	0.240677	0.0567863	78.0986	0.9514	0.498431	0.390487	0.111082	7570.26	88.8021	0.565325	0.355855	0.0788207	18.0312	1.30458	0.556271	0.343353	0.100376	-0.38461	0.234155	0.224415	0.715661	0.0599238	-5142.65	281.501	0.106795
504	9388	1.66052	1.31188	0.717524	0.0550902	0.227386	5405.76	244.326	0.499291	0.0789789	0.42173	-334.586	27.005	0.32427	0.589128	0.086602	2.63372	0.652188	0.25646	0.675952	0.0675885	2.43542	0.239183	0.2581	0.0575721	0.684328	105.185	1.23627	0.538248	0.374307	0.087444	5526.6	62.5655	0.415548	0.490892	0.0935603	26.8674	1.4712	0.368346	0.0996765	0.531977	-0.24114	0.239089	0.722001	0.21994	0.0580597	-4429.41	289.2	0.349089
505	9818	1.06981	1.25354	0.7235	0.0610331	0.215467	2449.46	189.128	0.505823	0.414094	0.0800836	232.186	35.3039	0.582323	0.0653031	0.352374	1.32429	0.63567	0.260645	0.665572	0.0737832	4.16187	0.248405	0.643834	0.0739922	0.282174	64.9946	0.881136	0.476351	0.114452	0.409197	9069.4	102.376	0.336011	0.571454	0.0925351	12.9747	1.22977	0.0957898	0.578531	0.325679	-0.139356	0.237963	0.707584	0.0607345	0.231681	-5580.34	279.769	0.104867
506	9554	1.08184	1.24702	0.0614159	0.723034	0.21555	3496.96	204.729	0.396309	0.527368	0.0763238	92.5185	30.0677	0.538806	0.367246	0.0939476	1.87702	0.635246	0.264219	0.667982	0.0677993	0.414115	0.211414	0.0592154	0.700315	0.240469	94.8406	1.10555	0.5056	0.110243	0.384156	8696.11	95.1818	0.352596	0.565073	0.0823306	11.5665	1.19694	0.581627	0.325694	0.0926789	-0.209219	0.235406	0.227167	0.710327	0.0625062	-5554.34	277.111	0.553734
507	9852	1.27133	1.2945	0.741631	0.0557919	0.202577	3115.75	206.473	0.546791	0.0685223	0.384687	-416.807	26.7992	0.312712	0.599716	0.0875717	3.67788	0.666557	0.681247	0.0665804	0.252173	1.2118	0.225351	0.711393	0.237717	0.0508908	94.1518	1.13354	0.536897	0.369429	0.0936749	7162.14	77.1438	0.388016	0.0807287	0.531256	15.351	1.35701	0.606251	0.0744405	0.319308	0.272171	0.245014	0.723599	0.217342	0.0590592	-4501.99	293.278	0.564577
508	9923	1.55181	1.31669	0.219211	0.721127	0.0596622	3158.11	160.985	0.447498	0.415782	0.13672	-440.184	26.7741	0.590346	0.0894407	0.320213	2.18595	0.652156	0.678439	0.253812	0.0677491	1.72929	0.233211	0.249979	0.693012	0.0570087	88.266	1.05962	0.498063	0.111364	0.390574	9068.6	98.5363	0.339504	0.566759	0.0937368	19.991	1.38519	0.341631	0.0956112	0.562758	-0.3103	0.239872	0.217989	0.722707	0.0593042	-4800.71	286.095	0.100181
509	8426	1.43851	1.30729	0.21855	0.729349	0.0521008	4502.85	229.211	0.498448	0.416744	0.0848073	-429.379	26.2309	0.601843	0.084528	0.313629	2.70567	0.659212	0.680258	0.069416	0.250326	0.611935	0.22102	0.715168	0.0540868	0.230745	103.547	1.217	0.0911376	0.545833	0.36303	5755.29	64.8183	0.4708	0.0946441	0.434556	21.0187	1.40239	0.563303	0.346646	0.0900515	-0.146517	0.243616	0.21734	0.0558555	0.726804	-4946.47	287.731	0.566685
510	9598	3.01379	1.42045	0.676511	0.254216	0.0692732	3662.78	191.167	0.448279	0.438542	0.113179	1677.27	47.0351	0.607213	0.328592	0.0641949	1.88183	0.641687	0.665319	0.2642	0.0704812	0.977082	0.218228	0.685337	0.0635292	0.251134	85.9113	0.984787	0.391579	0.125382	0.483039	9977.98	101.347	0.556306	0.0860862	0.357608	13.4102	1.26187	0.327877	0.580712	0.0914111	-0.111213	0.240014	0.230599	0.708584	0.0608175	-4890.37	286.703	0.538828
511	9298	0.921692	1.22261	0.733391	0.216132	0.050477	3273.74	172.589	0.442729	0.465828	0.0914426	-322.689	26.6601	0.577161	0.0914137	0.331425	2.44494	0.64602	0.676756	0.0660306	0.257213	2.33789	0.232682	0.67693	0.0579936	0.265077	81.3584	0.968891	0.394189	0.493871	0.11194	7213.32	85.8386	0.349812	0.571177	0.0790113	15.2974	1.2551	0.327291	0.570396	0.102313	-0.227668	0.234835	0.717433	0.219514	0.0630529	-5188.9	277.127	0.553657
512	5867	2.97005	1.4578	0.698761	0.237623	0.063616	4168.91	231.154	0.0893331	0.520251	0.390416	-232.41	28.3587	0.318991	0.595997	0.0850122	3.14122	0.670648	0.24728	0.687308	0.065412	0.360228	0.219488	0.724218	0.221927	0.053855	84.9828	1.01045	0.498672	0.385132	0.116196	5713.51	62.0196	0.456088	0.432271	0.11164	19.3522	1.39908	0.328648	0.580613	0.0907387	-0.276806	0.246006	0.740486	0.209667	0.0498464	-5049.78	291.471	0.585012
513	7305	4.50664	1.54638	0.644204	0.280516	0.0752799	4516.56	247.868	0.396477	0.0767952	0.526728	351.407	33.9728	0.0714707	0.572839	0.355691	2.64306	0.645735	0.673373	0.257682	0.0689452	1.74923	0.230457	0.252273	0.694503	0.0532242	98.372	1.14492	0.515279	0.107017	0.377704	6818.53	84.193	0.0748379	0.564042	0.36112	28.1232	1.52028	0.365877	0.54106	0.0930634	-0.209912	0.236759	0.718453	0.0615793	0.219968	-4736.36	283.374	0.344095
514	9518	0.917081	1.32493	0.189715	0.0456633	0.764622	5193.41	255.402	0.483182	0.0913001	0.425518	-260.956	29.0003	0.309528	0.0888576	0.601614	3.68466	0.70043	0.69902	0.240237	0.0607428	1.55236	0.239636	0.723657	0.226405	0.0499376	90.1238	1.19571	0.0968487	0.361218	0.541933	7493.39	92.6892	0.373112	0.548942	0.0779462	22.4222	1.49494	0.322909	0.585021	0.09207	0.0104106	0.255952	0.203467	0.0486102	0.747923	-4946.24	304.005	0.320466
515	6106	0.54823	1.26141	0.772922	0.180674	0.0464031	4718.45	247.531	0.396015	0.516613	0.0873719	-347.938	27.4306	0.622745	0.0789598	0.298295	3.50084	0.685677	0.702896	0.240775	0.0563289	-1.13367	0.207814	0.189955	0.0478176	0.762227	67.7646	0.896671	0.39537	0.48356	0.12107	5076.6	58.354	0.435966	0.112583	0.45145	21.5464	1.4847	0.0779672	0.594531	0.327502	-0.252322	0.247866	0.196382	0.752053	0.0515646	-5053.94	295.738	0.318792
516	6288	3.035	1.42231	0.683767	0.249782	0.066451	3836.14	192.667	0.431931	0.437376	0.130693	1980.3	44.3839	0.382715	0.103939	0.513346	2.57672	0.658011	0.253733	0.681651	0.0646155	0.484432	0.21729	0.711921	0.0494649	0.238614	70.3117	0.921298	0.497698	0.110907	0.391395	7715.4	90.7784	0.371111	0.0897835	0.539105	12.7116	1.25219	0.601325	0.0830637	0.315611	-0.504834	0.237722	0.730245	0.216401	0.0533537	-5216.58	288.388	0.0940767
517	9883	1.2544	1.30397	0.737422	0.211109	0.0514688	4137.8	235.106	0.530849	0.383268	0.0858831	-105.566	29.6375	0.338189	0.573027	0.0887837	2.32676	0.666716	0.685822	0.0669749	0.247203	2.03984	0.233761	0.687283	0.0609993	0.251717	84.6879	1.00364	0.40451	0.467101	0.128389	6574.5	75.0517	0.411707	0.517807	0.0704861	20.8043	1.39345	0.562668	0.0996227	0.33771	-0.316484	0.244263	0.73173	0.0553072	0.212963	-4783.99	290.775	0.339607
518	9752	1.29935	1.24426	0.713062	0.225881	0.0610571	4098.63	262.887	0.355811	0.569413	0.0747762	-251.426	27.0747	0.342479	0.0894931	0.568027	2.13091	0.631252	0.262354	0.664006	0.0736399	1.51076	0.219483	0.062914	0.680386	0.2567	91.2483	1.05828	0.383859	0.509271	0.106871	7022.86	93.3711	0.615282	0.0752196	0.309498	21.0101	1.32521	0.356476	0.10651	0.537014	-0.481477	0.232044	0.71636	0.227821	0.0558189	-5457.6	273.591	0.101522
519	10007	3.03704	1.48797	0.237914	0.70611	0.0559769	4205.47	226.495	0.399237	0.518077	0.0826858	223.522	32.4971	0.558327	0.0931553	0.348518	4.53732	0.687992	0.248569	0.685077	0.0663534	1.68407	0.235157	0.710809	0.241915	0.0472756	130.565	1.57702	0.0753804	0.600251	0.324368	6346.54	75.233	0.391932	0.507329	0.10074	24.8393	1.49056	0.346098	0.561537	0.0923642	0.0377045	0.24839	0.211949	0.730631	0.0574194	-4598.58	299.008	0.57787
520	7518	2.72661	1.43836	0.706526	0.235808	0.057666	3940.82	204.237	0.456845	0.42938	0.113775	117.612	31.1663	0.55717	0.347836	0.0949932	3.55198	0.68348	0.687485	0.0636119	0.248903	-0.070598	0.219451	0.737341	0.216295	0.046364	119.603	1.47439	0.347034	0.0863338	0.566632	6756.97	78.8009	0.523335	0.396678	0.0799868	23.2031	1.45843	0.0942381	0.561347	0.344415	-0.139339	0.248297	0.05382	0.734109	0.212071	-4686.23	296.603	0.332547
521	9312	1.07426	1.3223	0.763682	0.185858	0.0504598	3385.21	199.137	0.466293	0.122883	0.410823	-304.257	28.3878	0.601353	0.0891026	0.309544	3.3866	0.688426	0.70426	0.0563365	0.239404	3.44863	0.252738	0.247416	0.695064	0.0575203	73.7852	0.960369	0.490646	0.396216	0.113138	8891.69	102.115	0.363365	0.0742416	0.562393	22.8513	1.49426	0.331677	0.584949	0.0833739	-0.00211654	0.25193	0.0505232	0.750069	0.199408	-3957.26	305.728	0.591248
522	9680	1.86524	1.31	0.705008	0.0584214	0.23657	3821.8	214.222	0.0813395	0.533992	0.384669	-494.545	25.4355	0.596325	0.0853107	0.318364	2.84174	0.648952	0.664013	0.0719154	0.264072	2.53579	0.242102	0.270315	0.682347	0.0473377	102.028	1.20723	0.533261	0.369792	0.0969475	6890.65	89.2341	0.324844	0.603635	0.0715203	25.6856	1.4098	0.524568	0.100998	0.374434	0.127643	0.251247	0.233429	0.712338	0.0542329	-5319.69	276.517	0.101017
523	7378	2.9409	1.46985	0.703106	0.237828	0.0590659	4378.14	241.179	0.4265	0.487157	0.0863431	-419.818	27.0924	0.60834	0.308838	0.0828226	3.42772	0.677695	0.24985	0.687094	0.0630558	3.26742	0.249513	0.68579	0.257934	0.0562756	80.2702	0.997914	0.392286	0.120844	0.48687	8002.09	98.0241	0.351475	0.0800063	0.568519	40.8857	1.79237	0.512217	0.100582	0.387201	0.0962366	0.249677	0.734373	0.0551282	0.210499	-4540.22	295.567	0.332412
524	9121	0.623914	1.20183	0.730683	0.216277	0.0530401	3957.76	201.461	0.49806	0.403505	0.0984358	-92.2868	28.4197	0.350935	0.55698	0.0920851	2.39905	0.641613	0.264808	0.66404	0.0711514	0.664741	0.22214	0.699008	0.0582932	0.242699	81.6696	1.09486	0.112039	0.385472	0.502489	7577.78	86.3279	0.560116	0.0827943	0.35709	18.1337	1.28497	0.349288	0.543063	0.107648	-0.897941	0.230042	0.716375	0.225763	0.0578619	-5318.26	279.272	0.102042
525	9625	5.26222	1.68702	0.270472	0.65728	0.0722476	4756.1	227.575	0.44505	0.12038	0.43457	-443.241	26.7943	0.295993	0.621847	0.08216	3.67526	0.688461	0.69513	0.0597953	0.245075	1.18856	0.236185	0.724498	0.229885	0.0456171	161.625	1.84707	0.310739	0.59423	0.0950314	5746.18	66.3362	0.407052	0.493971	0.0989767	42.2545	1.79293	0.51493	0.101788	0.383282	0.110789	0.250664	0.733942	0.0567624	0.209296	-4466.23	298.719	0.326741
526	1061	1.603	1.31583	0.217357	0.0576719	0.724971	4860.84	237.691	0.0759689	0.526287	0.397744	-141.638	28.4956	0.572504	0.0937141	0.333782	3.91085	0.687199	0.6818	0.254039	0.0641609	0.611032	0.221063	0.227576	0.720447	0.0519776	108.846	1.24753	0.375739	0.108149	0.516112	5650.1	67.2627	0.493268	0.091198	0.415534	30.0988	1.51072	0.111989	0.520614	0.367396	-0.0730509	0.285436	0.769621	0.230335	4.41423e-05	-4349.52	294.892	0.346098
527	7025	0.728419	1.24446	0.747805	0.0488271	0.203368	4259.8	224.394	0.507809	0.407112	0.085079	-149.326	28.4191	0.573539	0.33787	0.0885913	3.27975	0.662065	0.673482	0.0674862	0.259032	0.615121	0.217731	0.234634	0.709483	0.0558831	80.1324	1.00727	0.484351	0.401656	0.113993	6140.52	78.1847	0.371205	0.557137	0.071657	39.0236	1.73001	0.514237	0.382213	0.10355	-0.0106746	0.239873	0.719267	0.225571	0.0551618	-5295.89	283.884	0.560556
528	9678	0.821691	1.21579	0.736107	0.206814	0.0570789	4608.85	253.187	0.570413	0.372864	0.0567233	-333.549	26.3753	0.583652	0.0911297	0.325218	2.14678	0.641827	0.252452	0.673841	0.0737069	1.53384	0.225486	0.693313	0.250612	0.056075	104.374	1.24699	0.350191	0.555542	0.094267	5493.13	73.1511	0.568698	0.0692728	0.36203	35.5947	1.71922	0.376963	0.544247	0.0787894	-0.24958	0.237211	0.721591	0.221288	0.0571207	-4772.47	283.471	0.114325
529	7223	1.90116	1.3287	0.707533	0.0614264	0.231041	3447.47	190.509	0.494529	0.10208	0.403391	-433.313	26.1282	0.0928553	0.588911	0.318234	2.99061	0.658295	0.66901	0.261579	0.0694109	1.72944	0.230504	0.0600267	0.688764	0.251209	90.5198	1.1414	0.359556	0.0978814	0.542563	7867.47	87.1837	0.552647	0.354593	0.0927599	37.9222	1.62194	0.493033	0.394102	0.112864	-0.0764156	0.24	0.718412	0.0599631	0.221625	-5359.86	279.199	0.0962591
530	9882	2.00782	1.38132	0.725292	0.0560012	0.218707	4896.88	226.473	0.4526	0.439087	0.108313	-326.506	27.6944	0.319471	0.593943	0.0865863	2.67693	0.673332	0.692068	0.061685	0.246247	3.35049	0.253545	0.255641	0.6875	0.0568591	87.1778	1.78656	0.276596	2.14482e-05	0.723383	7244.11	89.2951	0.0670256	0.576634	0.35634	23.65	1.55201	0.583391	0.335192	0.0814173	-0.0795835	0.248504	0.736295	0.210299	0.053406	-4438.88	300.166	0.333283
531	9436	3.10482	1.45639	0.683375	0.0699732	0.246652	3574.44	184.82	0.460254	0.103071	0.436675	-340.408	27.3967	0.32246	0.582935	0.0946049	2.5674	0.66383	0.679214	0.0659078	0.254879	1.45294	0.227819	0.700306	0.237852	0.0618424	119.58	1.68361	0.250813	0.749091	9.56572e-05	7788.9	88.1386	0.55969	0.353453	0.0868567	17.294	1.30399	0.566099	0.337	0.0969007	-0.249891	0.242897	0.0512722	0.724364	0.224364	-5500.57	283.928	0.561316
532	6023	1.49032	1.35327	0.198076	0.754804	0.0471201	4847.74	257.267	0.488414	0.432527	0.0790592	-363.457	27.4011	0.624536	0.301376	0.0740879	3.19947	0.678543	0.704691	0.0569023	0.238407	1.69479	0.236023	0.718402	0.227983	0.0536149	74.8033	0.95638	0.488013	0.122758	0.389229	5497.57	70.4844	0.522224	0.0859281	0.391848	32.7915	1.71083	0.35443	0.0857143	0.559856	0.177331	0.252385	0.746866	0.053401	0.199733	-4458.6	303.61	0.323533
533	9551	4.51132	1.60738	0.261919	0.670245	0.0678358	5257.82	285.781	0.375841	0.538958	0.0852004	-346.842	27.7115	0.601892	0.312563	0.0855456	2.91092	0.678419	0.241206	0.694031	0.0647634	0.734503	0.226084	0.225429	0.0500915	0.72448	85.429	1.08372	0.374288	0.515276	0.110436	6705.72	75.5414	0.0945559	0.50706	0.398384	21.9101	1.44722	0.572962	0.337349	0.0896883	0.250474	0.251943	0.731246	0.0589982	0.209756	-4414.22	302.643	0.0948666
534	7384	1.9069	1.32058	0.702454	0.0615227	0.236024	3856.09	247.429	0.39791	0.534284	0.0678059	84.3575	30.4986	0.356094	0.549468	0.094438	2.79178	0.654833	0.666516	0.264036	0.0694481	3.46936	0.247069	0.27427	0.668848	0.0568817	75.9058	0.9487	0.412643	0.109075	0.478283	6216.4	79.9503	0.572721	0.0661875	0.361092	36.801	1.64301	0.50094	0.3882	0.11086	-0.437809	0.235495	0.221506	0.0594997	0.718995	-4576.13	288.135	0.548302
535	7182	1.81455	1.36345	0.724523	0.0547795	0.220698	5004.75	266.629	0.388105	0.0749095	0.536985	-458.07	26.1026	0.610841	0.305936	0.0832226	3.19223	0.67107	0.681423	0.253034	0.065543	2.51724	0.242345	0.693629	0.251729	0.0546421	66.8317	0.902843	0.135804	0.450671	0.413525	5452.48	64.239	0.407938	0.0961389	0.495924	35.5407	1.65459	0.378853	0.525672	0.0954747	-0.00130257	0.243897	0.727752	0.21669	0.0555581	-4892.27	290.79	0.561833
536	9974	1.10639	1.24369	0.722694	0.220948	0.0563585	3824.49	205.236	0.510118	0.0856594	0.404223	-453.273	25.9796	0.590157	0.323536	0.086307	2.07289	0.643265	0.256932	0.674452	0.0686154	1.00907	0.220308	0.695451	0.248653	0.055896	85.3693	1.07379	0.107144	0.497653	0.395204	6939.34	83.29	0.352559	0.56377	0.0836706	17.8436	1.313	0.562637	0.342545	0.0948174	-0.274829	0.239695	0.0557804	0.717421	0.226799	-4914.76	283.108	0.550172
537	9730	1.62109	1.33649	0.724006	0.21827	0.057724	3014.89	203.06	0.402422	0.489401	0.108177	-232.829	28.0252	0.580138	0.0923092	0.327553	3.01096	0.672191	0.685638	0.249196	0.0651667	0.689232	0.223727	0.233991	0.712608	0.0534008	70.2348	1.01247	0.699442	0.300459	9.82535e-05	7326.94	86.8595	0.575839	0.349144	0.0750166	8.51275	1.17951	0.294589	0.0903196	0.615092	-0.188659	0.247238	0.728354	0.0548255	0.216821	-5698.71	282.694	0.324384
538	9662	1.46142	1.33545	0.736554	0.210034	0.0534124	4003.42	220.623	0.472895	0.424295	0.10281	-291.352	27.7547	0.583788	0.094462	0.32175	2.32207	0.678876	0.246298	0.697339	0.0563635	1.73513	0.235284	0.241379	0.705926	0.0526945	121.777	1.44251	0.575519	0.0916438	0.332837	6980.56	75.3046	0.517082	0.0856619	0.397256	15.2998	1.31661	0.592508	0.0932125	0.31428	-0.39124	0.2459	0.734905	0.0572674	0.207827	-4987.53	292.201	0.099673
539	9806	0.390192	1.21211	0.760432	0.191868	0.0477006	5474.98	289.109	0.367544	0.55357	0.0788858	-404.759	26.3723	0.0848983	0.601861	0.313241	3.02873	0.667466	0.251708	0.0676599	0.680632	1.44735	0.232529	0.70826	0.24189	0.0498506	79.2219	1.23482	0.703883	0.295945	0.000171243	4766.96	54.7131	0.432635	0.120365	0.447	49.6883	1.88996	0.109481	0.494625	0.395894	-0.228356	0.241884	0.727705	0.216451	0.0558441	-4646.95	293.418	0.556653
540	6041	3.76338	1.47262	0.269028	0.655606	0.0753656	3227.48	182.108	0.48024	0.112252	0.407507	-60.6626	28.658	0.351511	0.557751	0.0907377	4.03404	0.66622	0.266948	0.662106	0.0709457	0.651717	0.214198	0.69545	0.241696	0.0628534	89.6417	1.14202	0.522229	0.102437	0.375333	7577.83	84.4512	0.549756	0.356484	0.0937602	19.1203	1.3169	0.338739	0.550991	0.11027	-0.103996	0.255726	0.0553786	0.713812	0.230809	-5623.61	275.848	0.100682
541	9594	2.43972	1.43804	0.0602749	0.715184	0.224541	5179.29	302.614	0.398969	0.524965	0.0760655	-12.9598	30.1104	0.332773	0.0905768	0.57665	3.14113	0.699193	0.691205	0.248849	0.0599459	1.54649	0.235094	0.708531	0.234447	0.0570217	95.8789	1.54168	0.745888	0.254039	7.31048e-05	4349.12	69.0272	0.526427	0.40394	0.0696323	16.8215	1.35423	0.320637	0.587104	0.0922582	0.361141	0.268854	0.223262	0.730901	0.0458367	-5527.26	294.526	0.577199
542	9896	1.28129	1.32221	0.732479	0.0563995	0.211121	3415	178.063	0.446856	0.439022	0.114122	438.906	34.4628	0.520114	0.372009	0.107876	2.7223	0.6672	0.676424	0.256246	0.0673301	0.674338	0.223673	0.235179	0.708183	0.0566377	82.2259	1.0282	0.113725	0.500026	0.386248	9626.17	95.0917	0.523396	0.37807	0.0985338	12.7688	1.29025	0.309073	0.60298	0.0879473	0.122304	0.252313	0.725175	0.0518473	0.222978	-4615.28	300.617	0.5528
543	9938	1.7036	1.3011	0.704029	0.0643974	0.231573	3481.08	193.817	0.501633	0.417055	0.081313	-222.442	27.8385	0.564189	0.0997916	0.336019	2.2641	0.640861	0.262765	0.667558	0.069677	1.49471	0.229481	0.693157	0.255922	0.0509205	103.039	1.23491	0.366898	0.530636	0.102466	7231.9	88.504	0.552692	0.36992	0.077388	24.5584	1.49922	0.369677	0.554811	0.0755123	0.232072	0.24182	0.70594	0.0581105	0.23595	-4675.99	283.982	0.54505
544	6098	1.43283	1.35803	0.741593	0.204444	0.0539626	4304.05	226.901	0.4953	0.425723	0.0789774	-115.567	29.5532	0.582812	0.324798	0.0923894	2.42514	0.681157	0.698722	0.0650147	0.236264	0.0938686	0.224189	0.73943	0.215182	0.0453884	80.3631	1.01954	0.119528	0.39174	0.488732	6431.34	71.6421	0.432134	0.122399	0.445467	17.1485	1.38439	0.596224	0.086529	0.317247	-0.33871	0.255769	0.744582	0.0487709	0.206647	-5705.1	291.526	0.0965192
545	6043	0.992589	1.22638	0.216722	0.729909	0.053369	3691.01	199.367	0.504339	0.0842164	0.411444	-88.287	28.3091	0.551939	0.353567	0.0944932	2.44329	0.636613	0.667541	0.259327	0.0731322	0.796196	0.216494	0.24281	0.697127	0.0600632	96.5092	1.08239	0.385777	0.115787	0.498436	7854.13	88.9393	0.566303	0.359572	0.0741245	14.2475	1.24793	0.57727	0.0950483	0.327682	-0.406353	0.234162	0.716268	0.225098	0.0586336	-4690.82	283.354	0.348135
546	9796	2.22593	1.35018	0.236316	0.705381	0.0583029	3299.14	200.581	0.388787	0.533032	0.0781808	-407.472	26.0498	0.317057	0.08816	0.594783	2.88904	0.64541	0.67889	0.0670524	0.254057	2.07977	0.232429	0.693426	0.25192	0.054654	117.52	1.3297	0.544342	0.356289	0.099369	6621.36	72.3535	0.393827	0.0903373	0.515836	22.1999	1.47136	0.574663	0.348003	0.077334	0.293226	0.24007	0.714957	0.0572143	0.227829	-4743.86	282.102	0.566317
547	9352	1.82716	1.36218	0.219743	0.726622	0.053635	4670.35	216.527	0.442733	0.101194	0.456072	1381.46	39.3294	0.48509	0.1138	0.40111	2.94369	0.666569	0.065228	0.683847	0.250925	0.125613	0.216831	0.218975	0.727774	0.0532509	79.6779	0.993532	0.134856	0.46344	0.401704	7296.03	80.5655	0.375829	0.097423	0.526748	14.8085	1.28673	0.320099	0.0945946	0.585306	-0.328902	0.243366	0.732907	0.211712	0.055381	-4851.38	294.546	0.341644
548	5893	1.25761	1.29047	0.737455	0.210688	0.0518566	4498.78	244.325	0.543622	0.0834825	0.372896	-343.129	26.5539	0.594957	0.0906867	0.314356	2.9322	0.660935	0.681	0.253914	0.0650869	0.591689	0.217706	0.713124	0.0549829	0.231893	98.7258	1.12017	0.390906	0.491471	0.117623	5568.73	65.1471	0.494144	0.413335	0.0925217	24.9713	1.47644	0.3533	0.546748	0.0999524	-0.247485	0.241413	0.73007	0.215673	0.0542579	-5279.37	286.351	0.10249
549	766	1.0549	1.86259	0.777934	0.222037	2.92654e-05	3478.44	210.223	0.54621	0.377612	0.0761779	-252.842	27.5842	0.100819	0.577378	0.321803	4.33529	0.670663	0.259263	0.672959	0.0677788	2.46654	0.240311	0.688791	0.26017	0.0510389	95.453	1.11515	0.376734	0.11554	0.507726	6881.85	80.7732	0.553819	0.083904	0.362277	50.4419	1.85368	0.482499	0.106116	0.411384	0.0100551	0.241421	0.726514	0.0538484	0.219637	-5292.97	284.334	0.569886
550	8307	2.2005	1.37266	0.228144	0.71399	0.0578659	4820.03	257.116	0.389326	0.531804	0.0788697	-455.976	25.6268	0.299515	0.61675	0.0837343	2.37226	0.656235	0.689895	0.248797	0.061308	1.50097	0.228304	0.704577	0.0546345	0.240789	80.6759	1.00048	0.402041	0.490798	0.107162	5649.32	74.6697	0.490482	0.093885	0.415633	23.1947	1.42587	0.347951	0.555056	0.0969934	-0.170629	0.240519	0.730796	0.217871	0.0513329	-5003.14	286.382	0.569422
551	7120	1.83631	1.35857	0.729049	0.219856	0.0510947	4317.4	208.124	0.429525	0.111617	0.458857	-400.516	26.858	0.605018	0.0847475	0.310235	3.86575	0.673627	0.685785	0.0696889	0.244527	2.40203	0.243849	0.244919	0.705662	0.0494186	76.383	0.944446	0.403991	0.471506	0.124502	7069.23	77.0786	0.537372	0.381862	0.0807668	44.061	1.77982	0.494527	0.397025	0.108449	-0.185675	0.24494	0.210717	0.0504924	0.738791	-4339.29	296.559	0.337026
552	7002	0.539496	1.21575	0.749985	0.203057	0.0469588	4132.43	221.777	0.126209	0.439668	0.434122	-545.887	25.5462	0.609478	0.0843656	0.306156	1.84413	0.647638	0.0737043	0.674832	0.251464	1.38826	0.22687	0.69409	0.252973	0.0529365	61.4272	0.905964	0.50188	0.400166	0.097954	6332.29	75.5492	0.39311	0.0835336	0.523356	29.1984	1.50604	0.517779	0.115548	0.366673	-0.0391051	0.240378	0.716399	0.227491	0.0561102	-5443.26	282.98	0.554847
553	9587	3.00108	1.50921	0.713101	0.058494	0.228405	4903.6	302.567	0.529727	0.406301	0.063972	-23.2351	31.1888	0.323419	0.0933738	0.583207	4.03884	0.71824	0.703847	0.2367	0.0594534	2.40359	0.250104	0.714029	0.0570703	0.2289	123.414	1.50521	0.0851413	0.588871	0.325988	7572.05	97.4036	0.421157	0.48256	0.096283	11.0677	1.30344	0.63548	0.077373	0.287147	0.535374	0.266137	0.745474	0.0476927	0.206834	-3736.14	316.5	0.573365
554	7323	3.71453	1.53423	0.250815	0.683796	0.0653886	4229.62	203.857	0.429673	0.121669	0.448658	95.4684	32.7667	0.335026	0.593086	0.0718878	4.88676	1.31633	0.733274	2.32948e-05	0.266702	0.248099	0.233326	0.0439573	0.733507	0.222535	94.2255	3.13583	0.999884	2.32948e-05	9.31793e-05	6576.1	80.9004	0.563548	0.363655	0.0727963	20.58	1.47915	0.581299	0.0795751	0.339126	1.75424	1.53885	0.999884	2.32948e-05	9.31793e-05	-5171.14	292.967	0.574078
555	7356	1.66278	1.31481	0.22469	0.718742	0.0565683	3602.06	206.93	0.471753	0.0898796	0.438368	-425.076	26.1313	0.322101	0.0926969	0.585202	3.28955	0.654772	0.260837	0.668784	0.070379	3.59498	0.239717	0.656336	0.0696056	0.274058	99.3619	1.17853	0.36635	0.528395	0.105255	7435.89	88.0058	0.351711	0.574854	0.0734357	39.2771	1.74246	0.0997312	0.514105	0.386164	0.127	0.241142	0.716293	0.223309	0.0603985	-5160.59	283.512	0.562608
556	9707	1.43152	1.27482	0.22194	0.0565652	0.721495	2436.92	168.553	0.488317	0.0952237	0.416459	-177.91	27.7271	0.339018	0.568586	0.0923963	2.62009	0.639122	0.671154	0.0704531	0.258393	0.799883	0.218152	0.706042	0.0546625	0.239295	89.7999	1.015	0.488904	0.122662	0.388434	7546.08	86.5758	0.0805534	0.575628	0.343819	12.0448	1.19765	0.322409	0.588378	0.0892133	-0.347841	0.233759	0.71552	0.0590547	0.225425	-5109.93	275.906	0.0969664
557	4931	1.563	1.29314	0.223752	0.716719	0.0595283	3559.7	189.397	0.419773	0.493341	0.0868856	-431.511	26.2539	0.0881425	0.594293	0.317564	1.99883	0.651976	0.682302	0.0612398	0.256458	1.88224	0.23059	0.0601433	0.685431	0.254426	88.4319	1.12061	0.385356	0.505161	0.109483	6976.09	80.5164	0.569664	0.354736	0.0756004	14.7117	1.2945	0.580976	0.0834091	0.335615	-0.249832	0.240495	0.723672	0.222576	0.0537519	-5066.66	281.331	0.553859
558	9614	2.8186	1.48065	0.713131	0.227595	0.059274	4976.1	312.796	0.324163	0.0793746	0.596462	174.893	31.5377	0.343307	0.104438	0.552255	2.52797	0.675843	0.698915	0.234153	0.0669314	3.20506	0.263599	0.703205	0.25436	0.0424348	113.607	1.23695	0.384394	0.518789	0.0968165	5088.16	59.574	0.463805	0.38918	0.147015	23.4427	1.47497	0.568527	0.337741	0.0937323	0.300423	0.256819	0.735217	0.0551971	0.209586	-4156.71	303.928	0.567392
559	7471	3.01004	1.45184	0.695939	0.0648629	0.239198	4010.39	201.728	0.433034	0.0921271	0.474839	129.266	34.2007	0.058657	0.604824	0.336518	4.41717	0.677812	0.0667584	0.676958	0.256284	2.18897	0.239853	0.695939	0.251662	0.0523993	120.87	1.43252	0.348333	0.551439	0.100229	6577.18	77.6199	0.539105	0.08387	0.377025	30.5493	1.59044	0.0953469	0.539468	0.365185	0.383827	0.2516	0.720347	0.222866	0.0567875	-4227.82	296.782	0.560059
560	5772	2.18868	1.38501	0.712809	0.0599414	0.22725	4356.04	244.381	0.39221	0.526424	0.0813664	-387.346	26.8401	0.610115	0.0804464	0.309439	3.25406	0.669543	0.0687777	0.676011	0.255211	0.934673	0.222845	0.705909	0.0596993	0.234391	120.171	1.45106	0.573898	0.0940276	0.332074	6582.42	85.8342	0.539497	0.0802285	0.380275	32.7276	1.59437	0.379718	0.102356	0.517927	0.179272	0.249785	0.721887	0.222723	0.0553901	-5960.07	279.737	0.578498
561	9070	8.48294	2.16419	0.633466	0.304336	0.0621974	5852.03	325.617	0.404682	0.110881	0.484437	-25.5443	31.411	0.584411	0.321947	0.0936419	5.00565	0.728516	0.246715	0.693482	0.0598031	3.20998	0.252584	0.688428	0.246768	0.0648045	76.1098	0.997407	0.491301	0.390423	0.118276	7245.47	95.3299	0.431125	0.0988561	0.470019	29.8441	1.66956	0.353339	0.563288	0.0833732	-0.225516	0.257871	0.747114	0.202767	0.0501197	-4366.42	324.744	0.334397
562	9976	4.11164	1.57917	0.6795	0.255514	0.0649857	4338.54	251.202	0.560098	0.372217	0.0676854	238.607	33.1091	0.354731	0.559004	0.0862653	3.13124	0.678063	0.690952	0.244274	0.064774	1.82929	0.235969	0.702544	0.242298	0.0551576	106.512	1.24568	0.539577	0.102569	0.357854	8068.31	92.2829	0.547147	0.368564	0.0842891	15.6456	1.36208	0.314112	0.603663	0.0822247	0.242145	0.257945	0.732011	0.216113	0.0518756	-4688.06	294.611	0.333063
563	9787	0.672593	1.19747	0.731477	0.210227	0.0582958	3709.29	188.41	0.416747	0.485489	0.0977634	-449.24	25.4439	0.321806	0.577945	0.100249	3.27278	0.645761	0.658186	0.0791879	0.262626	1.60653	0.22221	0.676677	0.253865	0.0694579	92.6507	1.08608	0.380565	0.516027	0.103408	6221.4	75.632	0.363169	0.0844531	0.552378	20.0294	1.33715	0.545765	0.351038	0.103197	-0.128441	0.239014	0.0581694	0.712354	0.229476	-5356.82	277.04	0.345141
564	9630	2.52368	1.44123	0.720512	0.224095	0.0553927	4554.32	221.444	0.128535	0.433317	0.438148	133.305	33.6833	0.5967	0.0709711	0.332329	3.43101	0.688985	0.697959	0.242876	0.0591652	1.72411	0.245217	0.724285	0.234245	0.0414699	114.445	1.38388	0.350622	0.551349	0.0980296	6549.31	78.0374	0.507572	0.0924931	0.399935	32.8907	1.68531	0.359496	0.0931716	0.547332	-0.0751273	0.249264	0.74236	0.206888	0.0507518	-5018.09	295.425	0.323807
565	5779	1.5124	1.34645	0.733107	0.0541116	0.212781	4705.7	254.391	0.50615	0.407385	0.0864647	-509.84	26.2706	0.0876864	0.611867	0.300447	3.7339	0.677242	0.255329	0.672635	0.0720364	4.79463	0.261807	0.657258	0.0634215	0.27932	79.3044	1.00823	0.392219	0.491153	0.116627	5512.45	68.8082	0.480685	0.0926573	0.426658	51.547	1.96677	0.400518	0.500611	0.098871	0.0764122	0.24828	0.728747	0.215035	0.0562179	-4465.71	293.905	0.558219
566	6105	0.47493	1.22909	0.187164	0.0478069	0.765029	3305.41	199.717	0.391658	0.524521	0.0838214	-79.5393	29.508	0.577985	0.0878849	0.33413	3.4704	0.672214	0.687502	0.246325	0.0661727	0.393923	0.22604	0.0396399	0.7377	0.22266	78.91	1.04851	0.521573	0.390104	0.0883232	7449.98	87.1478	0.356559	0.558862	0.0845783	23.8778	1.52845	0.574758	0.0809131	0.344329	-0.276205	0.243329	0.210988	0.738138	0.0508745	-4454.61	292.718	0.571133
567	9702	1.51832	1.35382	0.747778	0.199866	0.0523553	3054.32	222.557	0.537137	0.0822858	0.380577	45.6405	30.9232	0.333379	0.583828	0.0827923	3.48022	0.686882	0.703527	0.236059	0.0604135	0.159801	0.221261	0.207971	0.052079	0.73995	84.5717	1.04895	0.115785	0.491666	0.39255	7047.29	84.3318	0.367178	0.555371	0.0774508	11.4798	1.27472	0.628954	0.297486	0.0735599	-0.0299781	0.250891	0.74741	0.0500069	0.202583	-4766.88	299.748	0.31747
568	9887	2.33369	1.36349	0.689568	0.0669941	0.243438	3394.39	214.664	0.464175	0.418922	0.116903	-31.81	30.4615	0.34708	0.569503	0.083417	2.42002	0.653778	0.0705392	0.672824	0.256636	1.46273	0.225652	0.687752	0.0610998	0.251148	85.1033	0.991293	0.129418	0.475985	0.394597	7861.56	88.7493	0.519744	0.388425	0.0918313	16.7126	1.34604	0.337298	0.581975	0.0807261	-0.12501	0.251265	0.713422	0.227421	0.0591564	-5023.24	282.625	0.340117
569	6255	2.17788	1.39244	0.714056	0.0565707	0.229373	2765.42	199.105	0.391247	0.514279	0.094474	617.189	35.6903	0.518136	0.0967734	0.385091	4.12992	0.684291	0.674002	0.257733	0.0682655	6.31022	0.273273	0.63009	0.296131	0.0737792	101.425	1.15748	0.384671	0.117394	0.497935	11228.3	112.101	0.39503	0.0951416	0.509828	25.5197	1.50571	0.0955619	0.549685	0.354753	0.396654	0.253578	0.721548	0.220596	0.0578563	-4257.96	301.18	0.346916
570	8227	2.44786	1.40655	0.699706	0.23715	0.063144	3641.9	196.363	0.469217	0.420642	0.110142	1441.54	44.3646	0.0798551	0.569386	0.350759	1.88463	0.659986	0.681183	0.252907	0.0659097	3.39139	0.25151	0.67238	0.0620532	0.265567	107.479	1.25436	0.365892	0.529459	0.104649	10205.5	115.157	0.561966	0.08414	0.353894	26.9856	1.54336	0.358452	0.0914438	0.550104	-0.240754	0.257254	0.726331	0.0509709	0.222698	-4375.47	298.188	0.550299
571	9899	2.60072	1.40321	0.693556	0.0647336	0.241711	4224.85	232.802	0.38898	0.531028	0.0799923	-427.183	26.0987	0.316405	0.598555	0.08504	3.21041	0.665043	0.674251	0.0716116	0.254137	1.06299	0.225077	0.242038	0.703535	0.0544264	78.7129	0.954326	0.124535	0.467624	0.407841	5726.79	67.3999	0.504344	0.4084	0.0872556	22.3681	1.41733	0.347731	0.556305	0.0959638	-0.316505	0.237961	0.722801	0.219247	0.057952	-4860.64	286.596	0.551469
572	9779	2.924	1.42511	0.688465	0.24927	0.0622651	4258.22	241.994	0.37303	0.0652301	0.56174	-0.874265	30.0943	0.0858217	0.5743	0.339878	2.89071	0.646155	0.261644	0.668036	0.0703196	0.0919602	0.214243	0.720753	0.226858	0.0523895	109.158	1.25557	0.541568	0.365629	0.0928023	6180.18	72.9179	0.0830668	0.388252	0.528681	25.0572	1.44828	0.0914248	0.547685	0.36089	-0.304829	0.233925	0.21857	0.718161	0.063269	-4601.13	285.698	0.558775
573	7252	1.83491	1.33237	0.229785	0.709819	0.060396	4746.74	222.879	0.104643	0.463486	0.431871	8.59987	29.7359	0.542447	0.10346	0.354093	3.41901	0.657587	0.260416	0.666256	0.0733284	3.09602	0.239633	0.0636124	0.668905	0.267482	82.4277	0.982345	0.477252	0.119542	0.403206	8673.02	92.9933	0.54803	0.0827611	0.369209	36.3085	1.66983	0.524065	0.0980101	0.377925	-0.153531	0.239453	0.718169	0.0586961	0.223135	-3763.68	297.334	0.10381
574	9762	2.33529	1.37249	0.240691	0.69319	0.0661192	3437.57	220.098	0.559572	0.059766	0.380662	-354.15	26.6695	0.329155	0.581529	0.0893159	2.02172	0.638444	0.260401	0.667839	0.0717595	0.633532	0.214818	0.697637	0.0595956	0.242767	128.878	1.48483	0.58156	0.332734	0.0857054	7357.34	85.8022	0.552847	0.367072	0.0800806	11.6416	1.20869	0.585744	0.0940575	0.320198	-0.205469	0.235275	0.704827	0.231053	0.0641202	-5349.86	277.471	0.558689
575	8256	3.80218	1.54138	0.264962	0.665631	0.0694072	4496.11	231.636	0.385671	0.521354	0.0929745	-481.413	25.2366	0.600132	0.310496	0.0893723	2.68675	0.655958	0.673965	0.261336	0.0646984	1.47726	0.232761	0.698945	0.0517493	0.249305	99.4776	1.13638	0.380468	0.511419	0.108113	5274.1	63.897	0.505415	0.0909027	0.403682	26.019	1.46285	0.364388	0.535386	0.100226	-0.354676	0.238546	0.721618	0.0573998	0.220982	-5348.53	280.866	0.339337
576	9452	1.49824	1.32366	0.732344	0.0566422	0.211014	4493.38	232.679	0.503944	0.0827558	0.4133	-389.915	26.5254	0.602923	0.0907815	0.306296	3.63138	0.714166	0.687441	0.247686	0.0648733	0.120628	0.220173	0.734535	0.21447	0.0509951	82.8198	1.51817	0.706795	1.71124e-05	0.293188	6453.43	73.5335	0.507025	0.0932457	0.39973	15.3097	1.3073	0.316991	0.593922	0.0890874	0.0912255	0.299326	0.769478	0.230488	3.42249e-05	-4901.94	290.637	0.327772
577	9746	1.59286	1.3007	0.0589388	0.71737	0.223691	2553.91	165.017	0.0981225	0.495137	0.406741	446.043	32.176	0.513308	0.106593	0.380099	3.0384	0.647174	0.264584	0.665418	0.0699977	0.082738	0.213475	0.712243	0.229799	0.0579586	78.0907	0.961742	0.392364	0.492121	0.115515	7728.01	93.1514	0.350416	0.563375	0.0862091	8.70649	1.16921	0.30138	0.0902053	0.608415	-0.327196	0.236366	0.715736	0.223465	0.0607988	-5759.53	274.351	0.565235
578	8584	1.94681	1.39375	0.730956	0.0507627	0.218282	5414.78	225.065	0.398673	0.457239	0.144088	-459.593	26.1962	0.605713	0.30365	0.0906366	3.00567	0.673071	0.688591	0.252094	0.0593149	2.00381	0.242708	0.710016	0.0469935	0.242991	99.1663	1.32698	0.725159	0.274555	0.000286546	5513.26	73.1334	0.080365	0.528721	0.390914	39.1465	1.77754	0.525062	0.0978663	0.377072	0.171551	0.2493	0.0552151	0.730361	0.214424	-4390.84	300.285	0.332525
579	9103	3.09552	1.52093	0.717109	0.228967	0.0539243	4145.37	213.989	0.45191	0.126859	0.421231	310.3	33.3933	0.567523	0.344673	0.0878035	2.75124	0.691341	0.231531	0.704663	0.0638058	2.69957	0.252497	0.710545	0.0534303	0.236025	86.3775	1.13911	0.369612	0.529644	0.100743	5474.99	65.3734	0.497859	0.404785	0.0973555	36.6995	1.77358	0.366436	0.546254	0.0873094	0.217365	0.256052	0.051501	0.746636	0.201863	-4882.84	299.64	0.589427
580	7521	1.98511	1.37587	0.722889	0.0584115	0.218699	4315.39	207.982	0.463821	0.0992808	0.436898	-232.063	28.0183	0.594153	0.0889931	0.316854	3.31383	0.672717	0.248124	0.0669168	0.684959	0.903435	0.227327	0.720919	0.227736	0.0513446	102.208	1.20581	0.371764	0.110725	0.517511	7016.45	76.3106	0.509725	0.0953721	0.394903	36.5418	1.66368	0.107411	0.515072	0.377517	-0.137596	0.24154	0.215322	0.730894	0.0537836	-4976.06	287.883	0.570732
581	9381	2.34661	1.38143	0.705863	0.0657156	0.228421	3642.66	206.183	0.399236	0.52667	0.0740941	-368.21	26.8016	0.595031	0.0895577	0.315411	3.11378	0.655901	0.252765	0.677696	0.069538	1.93618	0.234195	0.696712	0.0533601	0.249928	108.432	1.24715	0.526323	0.112184	0.361493	6483.38	77.7041	0.57644	0.353424	0.0701365	17.6212	1.33012	0.337169	0.576343	0.0864882	-0.20354	0.241168	0.723334	0.061063	0.215603	-4441.03	286.666	0.103033
582	9537	0.60426	1.23061	0.753569	0.193891	0.05254	3474.55	192.852	0.454216	0.114349	0.431435	-429.662	26.3781	0.598749	0.0893414	0.31191	2.60576	0.66844	0.687072	0.247258	0.0656697	0.568904	0.221395	0.225687	0.0551066	0.719207	73.2027	0.965774	0.478354	0.124976	0.39667	7154.59	78.5861	0.521413	0.383519	0.0950684	19.8246	1.40207	0.57495	0.0900414	0.335009	-0.528239	0.242478	0.735391	0.0504826	0.214127	-5168.39	286.204	0.574313
583	9100	1.20471	1.28677	0.73204	0.212852	0.0551087	3911.33	208.614	0.468389	0.432802	0.0988084	-339.131	27.5607	0.587526	0.0897965	0.322677	2.87961	0.660151	0.677346	0.066679	0.255975	1.62233	0.234552	0.245189	0.0548782	0.699933	112.014	1.27518	0.110263	0.520663	0.369074	7409.63	85.3976	0.352802	0.555074	0.0921244	22.9395	1.44158	0.349091	0.554844	0.0960656	-0.35213	0.239274	0.725332	0.220089	0.0545786	-4665.42	290.02	0.553968
584	6974	2.19316	1.3777	0.713063	0.059771	0.227166	3447.99	193.946	0.443169	0.126438	0.430393	170.897	31.4534	0.544575	0.355764	0.0996617	2.45169	0.649957	0.0672131	0.682956	0.249831	0.517303	0.219489	0.719542	0.227036	0.0534218	97.357	1.10636	0.121728	0.386027	0.492246	7232.4	81.2545	0.0811345	0.374759	0.544106	11.4472	1.23977	0.606896	0.309342	0.0837627	0.118136	0.243513	0.723784	0.222534	0.053682	-4580.53	294.924	0.105751
585	9628	2.82791	1.49226	0.228963	0.713746	0.0572914	4477.03	228.506	0.426072	0.476718	0.0972102	-499.624	25.9913	0.292037	0.629698	0.0782653	3.62799	0.682842	0.0640883	0.690591	0.245321	1.80402	0.244243	0.716155	0.0471468	0.236698	124.31	1.46762	0.554197	0.111058	0.334745	5085.6	65.9796	0.401496	0.510347	0.0881562	26.1163	1.59255	0.572787	0.082247	0.344966	-0.118806	0.250304	0.208471	0.739057	0.0524727	-5346.4	290.709	0.581233
586	9549	0.782156	1.23655	0.21065	0.738202	0.0511483	2645.37	163.106	0.413068	0.487553	0.0993795	68.9896	31.147	0.362315	0.548763	0.0889224	1.92324	0.646403	0.669155	0.261897	0.0689476	0.591251	0.214763	0.698302	0.241947	0.0597513	85.8051	1.01988	0.507182	0.388396	0.104423	9343.43	104.586	0.326716	0.614299	0.0589849	15.1751	1.30073	0.0877111	0.579837	0.332452	-0.25661	0.241697	0.22746	0.717609	0.0549307	-4376.68	287.537	0.543299
587	9524	4.11428	1.51167	0.656146	0.267703	0.0761502	3894.62	204.411	0.493005	0.417865	0.0891303	362.699	32.6261	0.374766	0.528172	0.0970626	2.93381	0.65019	0.67028	0.26042	0.0692996	3.25013	0.243458	0.667708	0.268953	0.0633383	129.757	1.35743	0.364141	0.53346	0.102399	6602.17	75.0487	0.373732	0.539349	0.0869189	21.604	1.41426	0.350584	0.557738	0.0916783	0.472628	0.244216	0.706673	0.0673285	0.225999	-4096.8	295.332	0.538748
588	9569	1.85577	1.35982	0.216671	0.727776	0.0555525	3838	213.683	0.498815	0.0905208	0.410664	-352.08	27.4298	0.599394	0.312703	0.087903	3.29943	0.676778	0.687986	0.246376	0.0656379	1.86695	0.269603	0.74205	0.257922	2.75558e-05	84.7269	1.04439	0.499311	0.387517	0.113172	7637.08	86.0522	0.552328	0.363075	0.0845963	20.1576	1.43112	0.579361	0.334555	0.0860843	-0.129001	0.246697	0.734555	0.0554698	0.209975	-5012.4	291.14	0.330394
589	6128	0.502951	1.23615	0.755592	0.193948	0.0504605	4154.29	245.737	0.444625	0.0860228	0.469352	154.311	31.6096	0.56234	0.348773	0.0888863	4.04771	0.679116	0.675219	0.258339	0.0664422	1.34694	0.229698	0.707105	0.235392	0.0575033	64.8613	0.872059	0.403993	0.469352	0.126654	6582.46	89.4344	0.435996	0.121662	0.442342	42.4706	1.8163	0.51722	0.110092	0.372688	-0.294455	0.244096	0.212754	0.726453	0.0607925	-5599.05	294.959	0.563114
590	7263	2.78167	1.41514	0.688558	0.247817	0.0636246	3312.09	177.572	0.429016	0.468461	0.102524	-274.542	27.6052	0.581238	0.329866	0.0888959	2.37697	0.646044	0.672301	0.0718113	0.255888	0.543748	0.215316	0.706172	0.236736	0.0570918	77.8037	0.943703	0.404191	0.474993	0.120816	6881.63	74.8148	0.392614	0.0807423	0.526644	21.7991	1.40446	0.557406	0.0928983	0.349696	-0.00725941	0.24306	0.718824	0.223025	0.0581503	-4726.99	281.747	0.556182
591	9931	1.97361	1.39466	0.730899	0.0587387	0.210363	4299.05	246.681	0.430138	0.450462	0.1194	178.773	33.0408	0.0924047	0.572208	0.335387	2.53122	0.68628	0.0566187	0.70201	0.241372	2.70169	0.24655	0.703451	0.242502	0.0540464	108.789	2.40985	0.735902	0.000113068	0.263985	8009.8	92.1499	0.508833	0.0954292	0.395737	25.4045	1.5204	0.56124	0.101648	0.337112	-0.373701	0.248491	0.745371	0.0496085	0.20502	-4215.33	305.765	0.574215
592	7298	4.33628	1.56764	0.662861	0.268411	0.0687279	3913.88	227.934	0.520387	0.393489	0.0861244	-7.85719	30.115	0.344238	0.0978261	0.557936	2.88333	0.661001	0.256735	0.677138	0.0661275	1.03674	0.224159	0.701009	0.0582744	0.240717	88.7356	1.03845	0.495501	0.385532	0.118967	7834.27	95.032	0.598372	0.076711	0.324917	19.2668	1.34979	0.341143	0.563449	0.0954077	0.191229	0.245181	0.719888	0.0586905	0.221422	-4787.1	287.598	0.558482
593	8222	2.48091	1.46648	0.726839	0.0528624	0.220299	4132.27	263.947	0.471145	0.4234	0.105456	1740.45	42.7581	0.108572	0.409087	0.482341	2.78442	0.683617	0.239574	0.700292	0.0601339	0.206436	0.221817	0.0480532	0.736958	0.214989	80.4588	1.03303	0.50731	0.110419	0.382271	7440.02	92.8336	0.373923	0.537627	0.0884503	16.9949	1.38567	0.601223	0.0910665	0.30771	-0.108046	0.251015	0.738266	0.205948	0.0557864	-4481.93	307.689	0.333718
594	6990	0.926716	1.24109	0.745213	0.0568244	0.197963	3131.28	209.221	0.38459	0.538238	0.077172	-313.26	27.0028	0.316022	0.593217	0.0907609	3.06925	0.656269	0.683619	0.0660995	0.250282	1.29305	0.227705	0.237747	0.714296	0.0479569	60.2958	0.83221	0.413613	0.458646	0.127741	6488.2	71.0688	0.0845057	0.510821	0.404673	25.036	1.45298	0.349551	0.550629	0.0998203	-0.281265	0.237325	0.731839	0.0557699	0.212391	-4476.02	284.016	0.563212
595	9433	2.54425	1.40293	0.694118	0.244197	0.0616851	5409.74	281.078	0.390802	0.535597	0.0736005	-348.192	26.8186	0.326138	0.582571	0.0912903	2.27882	0.653211	0.671822	0.0692697	0.258908	1.40111	0.226944	0.246649	0.69256	0.0607915	76.801	0.953453	0.411333	0.472308	0.116358	5914.8	64.6045	0.456772	0.103939	0.439289	35.5097	1.60364	0.504778	0.385944	0.109278	-0.276859	0.240435	0.720744	0.0548338	0.224422	-5087.53	285.607	0.546779
596	5778	1.1679	1.25691	0.719821	0.222422	0.0577569	4382.18	250.271	0.533299	0.0860574	0.380644	347.84	31.5746	0.372123	0.108428	0.519449	1.59079	0.63822	0.666624	0.0715861	0.26179	1.61765	0.22379	0.678847	0.0668551	0.254298	103.892	1.19077	0.525785	0.107058	0.367157	6949.79	93.1338	0.522553	0.0949843	0.382463	21.8897	1.36067	0.363132	0.535311	0.101556	-0.482723	0.234473	0.712714	0.227046	0.0602402	-5232.42	282.474	0.54229
597	7282	6.60468	1.80332	0.3015	0.623839	0.0746609	4269.12	236.354	0.512577	0.401994	0.0854294	1455.54	41.5121	0.39654	0.102212	0.501249	2.09033	0.662797	0.684774	0.248417	0.0668092	0.753074	0.227372	0.714802	0.0560006	0.229197	96.8638	1.13309	0.102771	0.514015	0.383214	8576.53	98.7174	0.3582	0.560786	0.0810141	22.2407	1.44687	0.343496	0.564482	0.0920225	0.244323	0.251398	0.221605	0.720876	0.057519	-4227.94	301.683	0.551935
598	9841	2.9028	1.43158	0.238955	0.696495	0.0645507	2962.6	171.461	0.44645	0.444512	0.109038	-244.169	28.1538	0.329025	0.0924665	0.578509	2.84678	0.6642	0.682345	0.253206	0.0644487	0.543077	0.218435	0.0594264	0.713525	0.227049	124.175	1.46996	0.100395	0.56413	0.335475	9582.21	106.168	0.327878	0.0831867	0.588936	13.8874	1.30136	0.599975	0.0834417	0.316584	0.17797	0.274083	0.766883	0.233091	2.54939e-05	-4731.66	288.672	0.332645
599	4807	2.72727	1.4428	0.706932	0.230075	0.0629921	3316.18	190.85	0.487856	0.414886	0.0972587	-456.508	27.1539	0.306462	0.609965	0.0835729	3.43892	0.689058	0.242345	0.0648877	0.692768	1.81999	0.234979	0.706203	0.232888	0.0609091	65.307	1.2231	0.330167	0.669791	4.16615e-05	6744.52	77.7639	0.384306	0.540495	0.0751989	18.4786	1.37223	0.586448	0.329355	0.0841978	0.563473	0.254975	0.215286	0.0591384	0.725576	-4329.96	299.956	0.569408
600	9672	1.67334	1.29008	0.711308	0.225404	0.0632877	4369.64	219.595	0.0804917	0.525428	0.39408	-290.638	26.6988	0.0967687	0.570722	0.332509	2.22757	0.64347	0.667869	0.0678205	0.264311	0.804245	0.213867	0.69067	0.0652107	0.244119	67.8311	0.911073	0.416881	0.458569	0.124549	6363.51	81.7353	0.0783284	0.543354	0.378318	25.9749	1.41556	0.518904	0.369733	0.111363	-0.336072	0.243771	0.718348	0.223996	0.057656	-4979.99	281.144	0.546341
601	9455	1.39461	1.32596	0.206356	0.74083	0.0528141	4469.15	236.807	0.404207	0.13452	0.461274	-145.724	28.9023	0.575962	0.0943257	0.329712	2.908	0.675703	0.692222	0.245811	0.0619669	1.37432	0.234087	0.719334	0.230024	0.0506414	92.5264	1.16852	0.0938403	0.375962	0.530198	7288.98	83.5799	0.384768	0.529481	0.0857506	24.6066	1.47083	0.555692	0.347533	0.0967757	-0.394321	0.24392	0.739697	0.0555645	0.204738	-4692.31	296.181	0.334358
602	6192	2.24925	1.3294	0.247327	0.687569	0.065104	3831.42	192.175	0.113274	0.463076	0.42365	-133.866	27.2574	0.55507	0.350013	0.094917	2.26834	0.627868	0.66197	0.0691862	0.268844	0.0328545	0.20467	0.704082	0.238583	0.0573347	106.533	1.21257	0.525178	0.364156	0.110666	6837.24	76.6935	0.539953	0.0868844	0.373163	23.8243	1.37427	0.36916	0.10719	0.52365	-0.260886	0.234215	0.0582829	0.707585	0.234132	-5747.29	267.59	0.337767
603	9562	2.33347	1.41064	0.229175	0.717782	0.053042	3307.53	192.271	0.0816537	0.423115	0.495231	223.97	31.5527	0.356683	0.0988959	0.544421	3.51912	0.668279	0.248884	0.6891	0.0620155	0.478645	0.220422	0.725346	0.220954	0.0536998	142.64	1.61131	0.590557	0.0810665	0.328377	8003.12	100.206	0.590768	0.0719286	0.337303	11.083	1.25077	0.300916	0.618652	0.0804322	-0.0655293	0.242653	0.733686	0.2109	0.0554146	-4156.69	293.32	0.568616
604	9608	1.84424	1.40715	0.742503	0.0510394	0.206457	5411.22	267.684	0.0975085	0.456288	0.446204	-77.6653	30.5683	0.601504	0.0807607	0.317736	3.24736	0.688607	0.70031	0.239393	0.0602978	2.44327	0.248413	0.0514816	0.708801	0.239717	111.896	1.31428	0.348548	0.545186	0.106266	5684.26	77.2278	0.0947368	0.546366	0.358897	32.5463	1.63345	0.537756	0.361256	0.100988	0.0486037	0.253403	0.209023	0.743624	0.0473537	-4341.36	304.255	0.327053
605	9907	3.54544	1.48123	0.264755	0.670241	0.0650038	4731.22	241.495	0.0818169	0.500554	0.41763	-404.68	25.8277	0.311319	0.591088	0.0975922	2.24035	0.653151	0.253027	0.678752	0.0682211	1.14483	0.227535	0.702553	0.055594	0.241853	97.8711	1.163	0.36809	0.529786	0.102124	5978.49	71.6433	0.399986	0.506884	0.0931295	20.9869	1.42616	0.568532	0.341694	0.0897737	-0.489307	0.237505	0.728499	0.21608	0.055421	-5718.07	279.605	0.575659
606	9664	3.21892	1.47378	0.0658019	0.685017	0.249181	4150.16	247.566	0.519943	0.0944392	0.385617	123.253	31.2723	0.0986056	0.554914	0.346481	2.14953	0.659259	0.682212	0.0662463	0.251542	2.26996	0.241183	0.251653	0.687712	0.0606355	97.2751	1.15181	0.11366	0.511166	0.375174	7615.03	89.3113	0.360647	0.0855508	0.553803	12.6489	1.25955	0.312983	0.0895506	0.597467	0.505159	0.250945	0.71671	0.224738	0.0585523	-5374.6	284.979	0.561497
607	9700	1.21608	1.29671	0.204333	0.73993	0.0557371	3631.63	188.062	0.440941	0.117285	0.441774	-451.959	26.3907	0.61188	0.0832767	0.304844	2.75598	0.667311	0.247133	0.0666784	0.686189	1.70593	0.232799	0.235117	0.704738	0.0601443	103.548	1.23339	0.509176	0.117745	0.373079	7142.65	82.6517	0.561866	0.0770934	0.361041	23.9608	1.45903	0.351065	0.551297	0.0976385	0.0385658	0.250026	0.732475	0.21181	0.0557151	-4880.15	289.964	0.582652
608	9871	1.36807	1.26333	0.717027	0.224005	0.0589681	4425.51	292.198	0.646793	0.338334	0.0148727	-315.386	26.539	0.57852	0.0949867	0.326494	2.59638	0.64328	0.669925	0.258221	0.0718543	-0.256277	0.206963	0.715354	0.228449	0.0561974	55.6015	0.747752	0.43468	0.417377	0.147943	5591.79	65.2683	0.465027	0.44409	0.090883	3.75656	1.07112	0.63341	0.0775001	0.28909	-0.458589	0.23511	0.224293	0.718961	0.0567463	-5448.72	275.454	0.5511
609	9837	0.883568	1.27382	0.201426	0.748263	0.0503107	3025.37	202.263	0.523138	0.402282	0.0745797	-164.463	28.8787	0.0997249	0.566908	0.333367	2.84579	0.668342	0.682527	0.0661029	0.25137	2.70991	0.238276	0.678309	0.0664697	0.255222	105.088	1.25859	0.541722	0.0999694	0.358309	8815.59	105.577	0.383026	0.527601	0.0893734	23.3855	1.45	0.345512	0.557045	0.0974427	0.160589	0.249876	0.723362	0.0562608	0.220377	-5095.23	286.553	0.569659
610	9084	0.409355	1.18791	0.0572514	0.742357	0.200391	1753.84	146.696	0.487684	0.402486	0.10983	-197.004	28.8736	0.570258	0.347099	0.0826427	2.29507	0.654862	0.672859	0.258932	0.068209	0.879129	0.221612	0.24611	0.698181	0.055709	62.0819	0.792234	0.151519	0.413329	0.435152	9059.5	98.9704	0.5875	0.333034	0.0794659	10.0906	1.22386	0.60907	0.312661	0.0782689	-0.204517	0.242973	0.222836	0.719084	0.0580801	-4810.61	283.479	0.342173
611	6202	4.03904	1.54377	0.672998	0.265017	0.0619846	3913.87	207.818	0.489978	0.0976559	0.412366	-438.557	26.34	0.613577	0.0821211	0.304302	4.04625	0.678512	0.681923	0.253498	0.0645789	0.978283	0.228689	0.720714	0.229964	0.0493221	76.1098	1.12148	0.305908	0.693937	0.000154421	5895.96	69.7414	0.52988	0.0863523	0.383767	26.7766	1.51115	0.54523	0.0953087	0.359461	0.0314119	0.241823	0.730041	0.0532753	0.216684	-4835.17	286.417	0.337997
612	7418	1.39919	1.31755	0.735659	0.210056	0.0542846	3113.27	186.576	0.430385	0.451859	0.117756	235.426	33.9902	0.577354	0.0745593	0.348087	2.34403	0.658418	0.253434	0.683864	0.0627022	2.27231	0.23601	0.254475	0.689363	0.0561627	87.454	1.0683	0.518295	0.104813	0.376892	7235.66	85.3336	0.52239	0.0958523	0.381757	12.9444	1.29671	0.313805	0.0795149	0.60668	-0.256859	0.242964	0.212296	0.73007	0.0576336	-4632.07	292.237	0.552124
613	7343	2.80803	1.45869	0.237874	0.702317	0.0598083	4045.6	213.171	0.512656	0.406138	0.081206	-485.794	26.1158	0.617633	0.301669	0.0806986	2.73888	0.665699	0.683184	0.247676	0.0691392	1.03721	0.228614	0.713369	0.0555143	0.231116	92.8674	1.52681	0.721215	3.62365e-05	0.278749	6113.04	69.7846	0.0827098	0.525864	0.391426	39.3043	1.77545	0.520718	0.0984726	0.380809	0.361348	0.249173	0.0560216	0.723842	0.220137	-5343.97	286.465	0.326527
614	9124	2.29992	1.40858	0.0610086	0.714334	0.224657	4492.73	265.814	0.585486	0.363667	0.0508468	208.78	31.7944	0.35449	0.0925537	0.552957	3.57918	0.678398	0.248198	0.0678399	0.683963	1.16996	0.2281	0.231715	0.0584729	0.709812	102.99	1.23411	0.380604	0.52249	0.096906	6324.72	78.5796	0.470546	0.436825	0.0926294	12.6878	1.27506	0.0848708	0.608061	0.307068	0.518511	0.255475	0.22021	0.723626	0.0561643	-4522.7	296.611	0.559031
615	9075	1.48747	1.32657	0.732492	0.210905	0.0566038	4497.32	230.751	0.485049	0.42711	0.0878409	-347.017	27.8959	0.0812833	0.606974	0.311743	2.31059	0.666585	0.694638	0.0625135	0.242848	0.271746	0.222409	0.731412	0.218974	0.0496142	72.0328	0.912404	0.400369	0.471659	0.127972	5947.13	74.4344	0.403962	0.506783	0.0892545	12.8993	1.26811	0.600809	0.0930045	0.306187	-0.233091	0.244775	0.207626	0.737204	0.0551705	-5408.55	289.83	0.327293
616	9749	0.582826	1.24581	0.760291	0.0433696	0.196339	4239.66	226.81	0.41554	0.0743164	0.510144	-188.497	28.5352	0.578702	0.330123	0.0911742	3.62138	0.68236	0.687175	0.248113	0.0647114	2.41412	0.243099	0.699598	0.245369	0.0550328	101.334	1.22557	0.365407	0.110629	0.523964	6456.87	76.1284	0.379839	0.536239	0.0839214	21.0428	1.43586	0.574267	0.331961	0.0937714	-0.119292	0.247636	0.214128	0.734465	0.0514064	-4560.55	296.446	0.337401
617	6235	2.88872	1.46748	0.704355	0.235953	0.0596921	4015.24	229.108	0.412153	0.501945	0.0859024	21.2685	30.8287	0.0847276	0.575856	0.339417	3.01237	0.667623	0.685477	0.247944	0.0665789	0.540257	0.22262	0.226251	0.0532712	0.720478	84.0571	1.05589	0.518311	0.0986024	0.383087	7483.94	85.9497	0.370124	0.555216	0.0746607	23.9629	1.47263	0.56346	0.0918169	0.344724	-0.129324	0.245001	0.727952	0.05714	0.214908	-4125.48	297.548	0.567004
618	9958	1.32812	1.34432	0.749808	0.0450244	0.205168	5216.7	241.602	0.447591	0.438565	0.113844	-412.456	26.6596	0.621124	0.0854574	0.293418	4.29477	0.695808	0.691952	0.0622032	0.245845	2.01034	0.244905	0.717353	0.0488652	0.233781	82.8675	1.13742	0.376938	0.532856	0.090206	5591.08	70.5279	0.516096	0.397678	0.0862256	28.2848	1.58347	0.556791	0.0961767	0.347032	-0.00889105	0.253318	0.744221	0.206721	0.0490573	-4892.25	297.498	0.58111
619	7307	1.98085	1.33025	0.700986	0.0607815	0.238232	4004.46	207.097	0.476826	0.435163	0.0880113	-217.101	27.9074	0.587859	0.0851169	0.327024	2.55766	0.651302	0.0659799	0.670405	0.263615	0.311971	0.214509	0.238727	0.0536218	0.707651	79.0986	1.00791	0.386682	0.0954185	0.517899	6715.5	81.117	0.599474	0.332775	0.0677508	15.818	1.29004	0.573939	0.331918	0.0941427	-0.482526	0.237887	0.720885	0.22555	0.0535646	-6087.76	271.749	0.57809
620	2317	1.21338	1.2762	0.732408	0.214792	0.0528004	3839.96	215.393	0.468119	0.428674	0.103207	-284.358	27.2801	0.329488	0.0898516	0.580661	3.213	0.723503	0.726879	0.273073	4.78698e-05	-0.200077	0.214028	0.720895	0.229847	0.049258	80.4262	1.23492	0.723432	0.276496	7.18047e-05	7091.78	83.2111	0.550479	0.0820488	0.367472	16.3798	1.30864	0.334227	0.572379	0.093394	0.443353	0.427982	0.76551	4.78698e-05	0.234442	-5769.82	279.814	0.567066
621	9356	1.01515	1.24113	0.21056	0.735644	0.0537955	5260.48	252.272	0.430895	0.480185	0.0889197	-471.812	25.3025	0.601548	0.0888273	0.309624	2.90625	0.656661	0.254489	0.681063	0.0644483	0.690891	0.222098	0.23286	0.715864	0.0512767	58.3638	0.824727	0.409844	0.467799	0.122357	5340.61	60.0546	0.465604	0.103339	0.431057	22.3744	1.44015	0.346967	0.561456	0.0915771	-0.376529	0.254985	0.734443	0.221352	0.0442057	-5099.28	281.987	0.561317
622	9810	2.44201	1.41148	0.702823	0.0580163	0.23916	4787	265.461	0.394172	0.526672	0.0791556	220.139	32.2368	0.557301	0.0880318	0.354667	2.54567	0.663139	0.675085	0.258898	0.0660165	1.17723	0.224093	0.695816	0.245642	0.0585419	81.5525	0.987967	0.490408	0.395574	0.114018	5305.35	73.4426	0.391369	0.517475	0.0911559	27.7953	1.54544	0.364157	0.0984846	0.537359	-0.172573	0.256459	0.721831	0.229379	0.0487897	-5359.8	287.683	0.559987
623	9604	1.89666	1.33994	0.71926	0.224652	0.0560875	2717.2	248.304	0.284922	0.0194517	0.695626	562.168	33.5035	0.519527	0.104314	0.376159	2.67002	0.658667	0.0634449	0.681818	0.254737	1.50762	0.226173	0.696231	0.0599677	0.243802	62.0566	1.16458	0.682952	0.316872	0.000176376	6446.83	80.3962	0.563017	0.0740526	0.362931	7.2375	1.31306	0.702731	0.29674	0.000529127	-0.126324	0.241309	0.726668	0.217396	0.0559363	-5526.01	281.374	0.574279
624	6154	1.45955	1.30881	0.221061	0.725882	0.053057	3331	166.327	0.132671	0.423965	0.443364	-450.015	26.5857	0.324173	0.587177	0.0886496	2.50009	0.655644	0.679724	0.253161	0.0671151	0.97565	0.222557	0.703828	0.235494	0.0606778	65.7705	0.835855	0.148057	0.44218	0.409763	8335.02	81.4689	0.501847	0.399775	0.0983777	25.7104	1.44077	0.532562	0.110531	0.356908	-0.334955	0.244251	0.733416	0.215865	0.0507188	-4252.03	293.403	0.343254
625	9793	1.98282	1.34744	0.712525	0.0588281	0.228647	4040.87	208.537	0.495006	0.0865517	0.418442	-146.369	28.3925	0.336933	0.568343	0.0947238	6.155	0.959121	0.274917	0.724406	0.000676185	2.36006	0.258369	0.702073	0.037847	0.26008	115.975	2.89402	0.998744	0.00119781	5.79587e-05	6373.68	69.4625	0.401712	0.509283	0.0890052	40.8818	1.73884	0.512587	0.388826	0.0985877	6.40038	1.17965	0.99743	0.000405711	0.00216379	-4723.42	286.155	0.558702
626	9633	1.77633	1.40725	0.747104	0.202711	0.0501846	5755.18	258.485	0.449274	0.115006	0.435719	-424.294	27.1874	0.0815649	0.631831	0.286604	3.72045	0.702636	0.237324	0.701992	0.0606843	1.98467	0.24558	0.719921	0.23074	0.0493393	99.9081	1.27052	0.357996	0.53944	0.102564	5390.65	65.5946	0.494164	0.0894841	0.416352	68.894	2.43588	0.582877	0.072044	0.345079	-0.0435789	0.256829	0.0498287	0.750337	0.199834	-4892.28	302.227	0.319126
627	5276	2.78581	1.41881	0.68712	0.0668856	0.245995	4311.39	193.02	0.390036	0.14067	0.469294	1671.27	40.6544	0.394519	0.489921	0.11556	1.79281	0.64198	0.0708824	0.674417	0.254701	1.38394	0.225111	0.689657	0.249765	0.0605776	70.3051	1.56261	0.310378	0.689587	3.47548e-05	8790.87	94.4395	0.371199	0.0964793	0.532322	10.7085	1.20685	0.0914225	0.598252	0.310326	-0.187893	0.240653	0.714646	0.0598652	0.225489	-4989.79	287.362	0.546902
628	6131	0.63236	1.23075	0.749873	0.198325	0.0518023	4494.05	230.726	0.498704	0.412868	0.0884272	364.113	31.9582	0.36574	0.102332	0.531928	2.52593	0.660817	0.681597	0.0656841	0.252719	1.75617	0.227048	0.247837	0.688492	0.0636713	59.1812	0.845579	0.413678	0.454537	0.131785	7064.76	75.5519	0.400005	0.503054	0.0969414	39.732	1.81638	0.531558	0.376012	0.0924298	-0.237725	0.245203	0.734395	0.215585	0.0500208	-5977.49	279.289	0.576026
629	9621	3.50988	1.50062	0.25641	0.68011	0.0634802	5184.82	254.023	0.408984	0.503029	0.0879872	-265.728	26.7189	0.0978619	0.578569	0.323569	3.21323	0.665811	0.680275	0.0679058	0.251819	-0.22747	0.213828	0.223412	0.0491799	0.727409	114.54	1.28732	0.369181	0.519985	0.110835	5445.67	64.2331	0.0916383	0.485437	0.422925	28.7286	1.57709	0.548004	0.371062	0.0809338	0.111927	0.244048	0.225127	0.0569524	0.717921	-4927.51	286.893	0.557796
630	9790	3.23472	1.42635	0.257898	0.67521	0.0668918	5389.37	252.431	0.480751	0.0958484	0.423401	-64.3474	29.0473	0.573658	0.0902208	0.336122	2.89258	0.656059	0.677845	0.257258	0.0648965	0.750857	0.225074	0.719336	0.232164	0.0484997	86.5113	1.01143	0.111503	0.406978	0.481518	5295.08	58.5197	0.426087	0.106694	0.467219	25.5808	1.42467	0.534009	0.360039	0.105952	-0.298476	0.237164	0.722764	0.0576574	0.219579	-4672.66	290.956	0.342338
631	6986	1.53793	1.39884	0.752588	0.0429287	0.204484	4640.08	218.103	0.382256	0.168471	0.449273	-435.364	27.6189	0.61803	0.0883854	0.293585	5.46284	0.723429	0.68891	0.0600048	0.251085	1.84473	0.240132	0.234104	0.0566659	0.70923	70.1099	0.982134	0.103315	0.496113	0.400572	6977.65	78.1147	0.49678	0.104174	0.399046	33.8293	1.78438	0.560887	0.0842833	0.354829	-0.0380435	0.2557	0.743382	0.208013	0.0486048	-4767.24	302.211	0.575531
632	9541	3.933	1.5016	0.665024	0.258614	0.0763622	2957.26	165.502	0.453926	0.114498	0.431576	-138.064	29.1855	0.564086	0.0996207	0.336294	1.97687	0.654761	0.250324	0.683194	0.0664819	4.29084	0.255222	0.659777	0.0600768	0.280146	112.878	1.32243	0.548731	0.102437	0.348831	9109.82	100.972	0.347968	0.0766575	0.575374	13.51	1.2724	0.321825	0.59325	0.0849252	0.121704	0.248622	0.718082	0.0598042	0.222114	-3798.22	297.835	0.346356
633	9543	4.51576	1.52451	0.63037	0.0770255	0.292605	3323.19	204.28	0.085075	0.538671	0.376254	-248.107	27.2293	0.557765	0.0994787	0.342756	1.35533	0.636696	0.668241	0.263623	0.0681361	0.324734	0.212542	0.244989	0.69372	0.0612908	96.4027	1.10314	0.505411	0.101491	0.393098	7076.16	78.539	0.52441	0.0912707	0.384319	9.75607	1.17174	0.320937	0.591009	0.088054	0.052499	0.237332	0.062606	0.23854	0.698854	-5651.53	274.225	0.55626
634	9836	4.30676	1.59552	0.667428	0.265184	0.0673885	4806.81	286.863	0.545808	0.0791392	0.375053	1354.35	45.2097	0.567116	0.350826	0.082058	2.74365	0.680149	0.25369	0.678332	0.0679783	4.519	0.257134	0.653817	0.0698082	0.276375	84.8483	1.25471	0.29794	0.701999	6.04924e-05	7650.46	86.1091	0.399946	0.498367	0.101688	46.7831	1.9086	0.39807	0.505172	0.0967576	0.468874	0.25518	0.719224	0.0572409	0.223535	-4809.35	301.258	0.561506
635	9967	2.17206	1.46094	0.739834	0.209433	0.050733	5871.78	258.496	0.451074	0.446142	0.102784	-245.112	30.0457	0.609865	0.079509	0.310626	3.10707	0.705427	0.235618	0.705262	0.0591204	2.71575	0.247771	0.243687	0.701262	0.0550517	88.2723	1.16993	0.536265	0.103807	0.359927	6296.83	70.3919	0.486487	0.0989658	0.414547	43.5628	2.00236	0.546221	0.0820775	0.371701	0.00601475	0.256839	0.745153	0.204432	0.0504148	-3722.54	318.026	0.100921
636	9830	1.3107	1.28969	0.0550631	0.733295	0.211642	3590	214.535	0.515476	0.0761424	0.408381	-229.449	28.0537	0.325763	0.0911596	0.583077	2.89817	0.741926	0.726315	0.273662	2.29621e-05	1.9499	0.232312	0.248496	0.693961	0.0575431	106.844	1.45191	0.268358	0.731619	2.29621e-05	7036.15	89.6736	0.530448	0.37938	0.0901722	25.9806	1.46885	0.358393	0.538691	0.102916	0.122447	0.399851	0.77256	2.29621e-05	0.227417	-4743.97	289.03	0.565718
637	10014	1.73597	1.37632	0.740354	0.204325	0.0553215	4221.61	198.425	0.426116	0.122999	0.450885	-39.9724	30.2074	0.577478	0.0858186	0.336703	2.84157	0.686831	0.701713	0.242179	0.0561078	0.814966	0.231571	0.221567	0.726987	0.0514462	107.4	1.30235	0.355967	0.536759	0.107273	7961.47	88.585	0.49604	0.109351	0.394608	18.9744	1.44018	0.32401	0.0822803	0.59371	-0.194347	0.251962	0.744454	0.0526818	0.202864	-4724.35	302.443	0.584667
638	8243	2.0916	1.39297	0.217981	0.726083	0.0559361	4075.3	265.483	0.515	0.0790854	0.405915	80.2814	31.7934	0.583692	0.338168	0.0781405	3.5908	0.686376	0.689186	0.0650069	0.245807	-0.134332	0.217567	0.732272	0.053385	0.214343	102.679	1.30046	0.545236	0.0959985	0.358766	7101.42	83.2537	0.511268	0.402608	0.0861246	20.2003	1.38947	0.334105	0.0923135	0.573582	-0.0480973	0.276354	0.773468	0.226437	9.44867e-05	-4861.46	293.666	0.337743
639	5577	2.00291	1.4414	0.748815	0.0499761	0.201209	4948.3	230.992	0.441641	0.144552	0.413806	-362.771	28.4876	0.300111	0.614697	0.0851917	4.76397	0.88111	0.745507	0.254271	0.000222682	2.37117	0.247755	0.231875	0.711023	0.057102	87.4671	2.48472	0.755432	0.000222682	0.244345	8078.62	99.9334	0.583203	0.0706219	0.346175	22.9293	1.55888	0.326197	0.58753	0.0862733	1.31221	0.525213	0.21562	0.784062	0.000318117	-4245.35	309.399	0.32607
640	9583	3.34865	1.43397	0.263692	0.667663	0.0686454	2245.27	139.251	0.437841	0.118001	0.444158	-189.658	27.9487	0.560823	0.34214	0.0970364	2.76245	0.638766	0.67004	0.258394	0.071566	1.1139	0.219738	0.245874	0.696891	0.0572347	101.999	1.19909	0.362585	0.53078	0.106636	9131.49	101.079	0.588263	0.078426	0.333311	10.9817	1.18583	0.592203	0.0911952	0.316602	-0.164097	0.235652	0.715887	0.0552197	0.228894	-4928.66	278.451	0.341552
641	9903	1.86077	1.3854	0.732908	0.21705	0.0500417	2718.17	235.074	0.065483	0.567152	0.367365	-266.269	28.4349	0.574702	0.328325	0.0969725	2.10165	0.663848	0.246491	0.693262	0.0602474	3.86342	0.249655	0.266636	0.669133	0.064231	101.244	1.15495	0.114349	0.506867	0.378784	11088.7	111.483	0.0869565	0.563131	0.349913	12.7895	1.29208	0.610896	0.301275	0.0878291	0.287375	0.253574	0.0572122	0.730442	0.212345	-4086.57	295.654	0.329957
642	7028	0.947751	1.27605	0.742285	0.0512115	0.206504	5047.11	241.337	0.465065	0.438825	0.0961098	-22.4868	29.879	0.3388	0.56576	0.0954396	2.77362	0.669141	0.251437	0.682221	0.0663422	2.28024	0.238195	0.0594293	0.689592	0.250979	105.481	1.24633	0.356012	0.535852	0.108137	6474.44	68.5161	0.491094	0.414489	0.0944168	69.0917	2.37458	0.610024	0.329771	0.0602053	0.126303	0.24655	0.728212	0.218919	0.0528692	-4404.01	296.192	0.332346
643	9321	3.73571	1.48694	0.66103	0.265911	0.0730588	4064.53	226.187	0.39701	0.084648	0.518342	-311.445	27.0042	0.568955	0.331544	0.099501	2.14741	0.653248	0.257326	0.673991	0.0686833	0.741411	0.221708	0.240013	0.705896	0.0540905	92.1178	1.26952	0.287363	0.712566	7.09539e-05	6850.36	75.7957	0.394669	0.51794	0.0873915	10.9473	1.21572	0.597479	0.315082	0.0874388	-0.325033	0.239844	0.71758	0.0610203	0.2214	-4924.63	286.555	0.105721
644	7520	1.37787	1.2744	0.714129	0.230023	0.0558477	3851.8	234.534	0.348769	0.59146	0.0597714	-534.868	24.5663	0.0868388	0.596319	0.316842	2.0708	0.634903	0.268682	0.662604	0.0687141	1.09122	0.219657	0.689611	0.255895	0.0544933	79.5264	1.038	0.383883	0.525175	0.0909417	5557.65	69.1423	0.511054	0.405712	0.0832337	42.3575	1.72478	0.112851	0.392388	0.494762	-0.612025	0.232042	0.717416	0.225701	0.0568834	-5701.01	268.026	0.550609
645	9618	2.51743	1.42036	0.711485	0.228612	0.0599033	2470.31	151.698	0.43921	0.428914	0.131876	-18.4607	30.0131	0.334153	0.571489	0.0943583	2.43924	0.668675	0.698549	0.0596212	0.24183	-0.392715	0.216039	0.741205	0.0472698	0.211525	74.9571	1.06281	0.518658	0.388152	0.0931896	7925.22	87.025	0.0757606	0.560729	0.36351	14.753	1.31379	0.598569	0.0864397	0.314991	-0.0122352	0.252117	0.738404	0.214447	0.0471489	-5117.27	285.929	0.583155
646	7213	2.38047	1.38457	0.700487	0.237175	0.0623379	4102.97	280.108	0.622091	0.308507	0.0694013	129.646	30.244	0.551035	0.355854	0.0931114	2.97582	0.653148	0.670836	0.0724363	0.256728	3.18917	0.251551	0.680015	0.270155	0.0498299	106.668	1.27963	0.561575	0.34868	0.0897452	5672.99	71.9302	0.39152	0.522947	0.085533	18.6905	1.35131	0.568638	0.0927987	0.338563	-0.0945935	0.242158	0.721935	0.224078	0.0539869	-5159.69	284.651	0.338803
647	7231	0.73644	1.23196	0.749872	0.201643	0.0484847	4362.06	234.399	0.534393	0.0737196	0.391887	-506.921	25.1457	0.610766	0.0893047	0.299929	3.23035	0.681931	0.680398	0.06576	0.253842	1.73468	0.229691	0.696907	0.0584097	0.244684	80.0169	1.3006	0.706615	0.293267	0.00011792	4859.27	54.7427	0.45462	0.114166	0.431213	42.0749	1.81036	0.385166	0.100252	0.514583	-0.268874	0.23781	0.729197	0.0559726	0.21483	-5502.84	281.553	0.572953
648	9817	1.62239	1.36961	0.202689	0.744568	0.0527432	5250.74	270.299	0.493092	0.0859944	0.420914	-238.384	28.0313	0.603824	0.307946	0.0882302	4.15063	1.26241	0.738606	2.86648e-05	0.261366	0.764572	0.258323	0.766353	0.233618	2.86648e-05	80.3266	2.86228	0.709482	2.86648e-05	0.290489	4923.03	59.7084	0.419882	0.103279	0.476839	18.8347	1.48209	0.319784	0.608554	0.071662	1.01106	1.49067	0.777217	2.86648e-05	0.222754	-5012.91	296.433	0.326406
649	6900	1.56705	1.31612	0.0572573	0.725222	0.217521	4639.08	246.217	0.513672	0.397324	0.0890039	-301.999	27.28	0.585631	0.0925188	0.32185	3.82174	0.693036	0.681797	0.256581	0.0616225	2.89792	0.244125	0.689242	0.257167	0.0535913	71.7657	1.29936	0.318071	0.681778	0.000151174	6976.73	81.788	0.554716	0.362913	0.0823712	45.9503	1.82587	0.509892	0.391372	0.0987358	0.286122	0.247551	0.217483	0.722954	0.0595627	-4833.71	291.443	0.34396
650	9669	2.24216	1.37443	0.70655	0.0670082	0.226441	4472.99	232.174	0.491117	0.394049	0.114834	1404.92	42.4842	0.364621	0.549951	0.0854278	2.50681	0.666895	0.68327	0.249482	0.067248	0.75619	0.221619	0.710561	0.0547793	0.234659	75.8987	6.99465	0.999913	2.17984e-05	6.53951e-05	7358.14	86.0116	0.369003	0.547422	0.0835749	16.4071	1.36778	0.326082	0.59248	0.0814387	0.0614356	0.272969	0.233286	0.766692	2.17984e-05	-4712.11	294.301	0.559651
651	4958	0.526869	1.26054	0.181474	0.770392	0.0481333	4490.64	223.539	0.113162	0.461153	0.425685	-331.786	27.7042	0.606498	0.305836	0.0876654	2.61078	0.678723	0.236319	0.702434	0.0612476	-0.422455	0.214215	0.204041	0.745061	0.0508979	43.1527	0.715654	0.443171	0.134641	0.422188	5949.71	63.6707	0.433578	0.447472	0.118951	13.0573	1.31195	0.623181	0.302198	0.0746219	-0.594796	0.246933	0.192675	0.751441	0.0558837	-4462.9	301.224	0.583129
652	9659	1.91938	1.35654	0.72304	0.223111	0.0538494	4223.28	216.362	0.412767	0.0904273	0.496806	10.7843	30.7359	0.335613	0.573936	0.090451	2.51444	0.657189	0.685918	0.24554	0.0685421	1.53555	0.237739	0.242488	0.712369	0.0451427	117.172	1.31594	0.104552	0.537264	0.358184	6395.05	75.0609	0.515805	0.0907112	0.393484	26.1361	1.64867	0.584773	0.356504	0.0587233	0.0882567	0.246409	0.726305	0.220579	0.053116	-4910.01	290.277	0.568637
653	9696	2.06566	1.33918	0.702337	0.0599333	0.23773	3325.9	204.254	0.532116	0.0735918	0.394293	1647.46	41.8278	0.372821	0.531824	0.0953543	2.17179	0.730947	0.724008	0.275956	3.64226e-05	0.865193	0.218672	0.24751	0.694069	0.0584218	71.625	2.47824	0.999927	3.64226e-05	3.64226e-05	7393.45	86.0991	0.0855202	0.566007	0.348473	10.0347	1.18212	0.597531	0.0857023	0.316767	-0.117886	0.239315	0.228533	0.712171	0.059296	-5656.76	279.025	0.345304
654	7273	2.179	1.35025	0.69833	0.241871	0.0597986	2959.25	167.507	0.434528	0.450734	0.114738	716.066	36.4495	0.36847	0.540391	0.0911393	1.96888	0.641037	0.069312	0.669646	0.261042	4.51344	0.261299	0.657085	0.0538064	0.289109	90.9263	1.11862	0.370529	0.534172	0.0952989	8488.92	93.9622	0.554455	0.0813994	0.364146	17.8877	1.34138	0.339559	0.568787	0.0916541	-0.419006	0.235677	0.227437	0.0603752	0.712188	-5023.33	281.782	0.105162
655	9066	0.590824	1.23197	0.751819	0.195494	0.0526867	3734.23	188.976	0.457996	0.112272	0.429732	48.1694	30.8122	0.556238	0.0983874	0.345375	2.70923	0.676908	0.0621471	0.687635	0.250218	-0.678645	0.209317	0.732724	0.213279	0.0539966	79.8846	1.03877	0.378005	0.517844	0.104151	7707.58	81.1356	0.417564	0.107819	0.474617	13.2183	1.30181	0.307184	0.0879956	0.60482	-0.138258	0.273188	0.765617	0.234325	5.82174e-05	-5081.41	291.228	0.561652
656	6174	2.12686	1.36333	0.697158	0.0609173	0.241925	4480.79	223.166	0.418595	0.0789512	0.502454	-312.077	27.2407	0.5779	0.332029	0.0900716	2.56031	0.657129	0.665199	0.0694777	0.265323	0.385816	0.217116	0.23824	0.706208	0.0555528	96.411	1.17104	0.0991211	0.534837	0.366042	6843.56	77.3813	0.539304	0.0809731	0.379722	30.3723	1.58868	0.366091	0.0987461	0.535163	-0.316244	0.267774	0.238566	0.761336	9.7833e-05	-5356.74	281.993	0.557175
657	9134	1.86383	1.36672	0.725931	0.0544774	0.219592	4111.87	243.893	0.543872	0.377136	0.0789922	-453.717	26.3145	0.303371	0.614873	0.0817561	3.15146	0.668687	0.682669	0.249895	0.0674358	1.75534	0.239934	0.711951	0.242144	0.0459052	84.2266	1.13	0.296641	0.703339	2.00284e-05	6097.08	78.6064	0.505999	0.411204	0.0827976	32.8435	1.60874	0.525346	0.377416	0.0972381	-0.273483	0.243141	0.734142	0.212221	0.0536362	-4582.86	287.873	0.335657
658	6011	1.69109	1.28719	0.229007	0.0645022	0.706491	5298.55	302.687	0.584759	0.342327	0.0729146	-552.476	24.2431	0.604531	0.0895243	0.305945	1.94614	0.913334	0.726371	0.273564	6.45453e-05	-0.00626192	0.221403	0.718561	0.231481	0.049958	58.6966	1.40915	0.680781	6.45453e-05	0.319155	3507.6	48.0312	0.453603	0.437983	0.108415	19.4924	1.33469	0.55808	0.343747	0.0981734	-0.0447218	0.688111	0.765937	4.30302e-05	0.23402	-5601.94	280.591	0.343166
659	9069	1.76986	1.35102	0.216493	0.728855	0.054652	2744.42	187.519	0.517347	0.393256	0.0893969	261.154	33.3436	0.562029	0.0830858	0.354885	4.102	1.05935	0.729694	0.270155	0.000151065	1.78206	0.249218	0.240831	0.706649	0.0525203	106.613	2.66642	0.999883	1.6785e-05	0.00010071	8186.63	96.5482	0.365913	0.0821626	0.551924	10.6272	1.27532	0.298303	0.625258	0.0764389	1.12993	1.12433	0.999849	0.00013428	1.6785e-05	-4931.69	287.753	0.569985
660	9743	1.20316	1.30869	0.741656	0.207639	0.0507054	5224.21	276.758	0.527718	0.0945703	0.377711	98.6952	30.6255	0.347755	0.089896	0.562349	3.55593	0.672828	0.679208	0.0654411	0.255351	2.1353	0.234213	0.245661	0.69172	0.0626194	101.036	1.19695	0.385264	0.511786	0.10295	4670.5	59.6724	0.482029	0.42397	0.0940003	39.9207	1.70876	0.504974	0.389198	0.105829	0.723917	0.26224	0.72122	0.0498504	0.22893	-4976.15	292.932	0.096423
661	9676	3.07265	1.44852	0.246575	0.691477	0.0619483	4473.39	226.997	0.484645	0.427455	0.0879	-13.2063	29.9338	0.580705	0.0841762	0.335119	2.84757	0.651705	0.250644	0.681937	0.0674191	-0.172142	0.209045	0.7266	0.221313	0.0520872	111.548	1.30262	0.551581	0.101071	0.347347	5916.66	75.2312	0.523446	0.0767975	0.399756	15.8511	1.30456	0.321327	0.0931638	0.585509	0.0167227	0.242029	0.726117	0.057351	0.216532	-4767.79	289.041	0.099715
662	7117	1.14099	1.26003	0.729598	0.21679	0.0536114	5338.3	245.633	0.421355	0.104574	0.474071	-331.877	26.3967	0.586467	0.318912	0.094621	3.07082	0.653423	0.674322	0.0685044	0.257174	0.306197	0.214801	0.0547391	0.714848	0.230413	68.9315	0.874907	0.413372	0.458999	0.127629	4768.21	59.2456	0.473696	0.0966079	0.429697	42.6132	1.82795	0.382565	0.534807	0.0826278	-0.147256	0.242385	0.724568	0.22055	0.0548823	-4882.2	286.845	0.343005
663	9427	2.09996	1.32669	0.6968	0.238804	0.0643954	4124.97	230.489	0.532626	0.395631	0.0717429	-307.899	26.4945	0.575536	0.097051	0.327413	1.64512	0.631895	0.673862	0.261146	0.0649927	1.07669	0.222165	0.698752	0.247406	0.053842	74.7288	0.912297	0.479202	0.120328	0.40047	5827.88	65.6407	0.0931085	0.491368	0.415523	17.1724	1.2758	0.55433	0.342307	0.103363	-0.7053	0.231726	0.724836	0.222516	0.0526473	-5255.71	274.69	0.553852
664	9724	2.60216	1.37319	0.249125	0.685684	0.0651908	3767.53	198.813	0.416116	0.498472	0.0854119	358.116	38.6824	0.329509	0.62441	0.0460808	2.20178	0.644065	0.67124	0.0715516	0.257208	0.150256	0.213561	0.705516	0.0560524	0.238431	101.505	1.42841	0.7056	0.294234	0.000166657	7903.67	100.06	0.609105	0.0668018	0.324093	16.3463	1.26532	0.34137	0.556302	0.102328	-0.193706	0.239804	0.0580523	0.715349	0.226599	-5200.03	282.212	0.347731
665	1853	2.82889	1.39239	0.24254	0.685235	0.072225	4383.33	211.518	0.427227	0.455327	0.117446	-151.096	27.6789	0.339943	0.569078	0.0909794	1.98465	0.640022	0.678661	0.253475	0.067864	0.390088	0.211926	0.708178	0.235043	0.0567789	108.018	1.17927	0.520613	0.374637	0.10475	6277.91	75.6809	0.52087	0.0837397	0.39539	14.5156	1.24898	0.327547	0.57853	0.0939225	-0.468142	0.234355	0.722464	0.220778	0.0567574	-5220.38	280.178	0.338933
666	9719	0.50537	1.23068	0.761663	0.18976	0.0485772	4869.06	242.892	0.495069	0.409071	0.0958595	-459.92	26.3556	0.310124	0.0832088	0.606667	2.74745	0.667836	0.24614	0.685858	0.0680015	5.33853	0.264674	0.653053	0.281768	0.0651791	127.234	1.52622	0.325132	0.585085	0.0897832	6907.63	81.8583	0.374739	0.0855663	0.539695	38.5185	1.7664	0.380051	0.0939005	0.526048	0.0572268	0.248516	0.217585	0.731447	0.0509679	-5005.39	297.349	0.573596
667	5757	2.17407	1.41215	0.0492159	0.722789	0.227995	4201.02	227.654	0.41716	0.49544	0.0874002	-477.763	26.3044	0.296406	0.0856693	0.617924	3.17867	0.671759	0.6891	0.0635286	0.247371	2.87263	0.242499	0.68755	0.0611001	0.25135	107.024	1.2564	0.544191	0.104348	0.351461	5481.52	65.5801	0.0929289	0.420699	0.486372	16.7172	1.35993	0.591598	0.31971	0.088692	0.0641432	0.250993	0.733614	0.0527036	0.213682	-4876.54	288.97	0.575632
668	7349	0.903374	1.25474	0.204588	0.744109	0.0513028	3437.12	206.859	0.0777334	0.534347	0.387919	-475.712	25.9116	0.607811	0.308659	0.0835307	2.19529	0.651754	0.248847	0.684391	0.0667622	0.124737	0.212011	0.720328	0.0515833	0.228089	82.789	1.00521	0.385519	0.499314	0.115166	6456.83	72.6371	0.522192	0.398516	0.0792919	18.8747	1.37214	0.580383	0.332066	0.0875514	-0.133029	0.241277	0.730925	0.218115	0.05096	-4956.36	282.755	0.0963097
669	7320	1.54987	1.31389	0.22714	0.718876	0.0539839	3935.12	196.028	0.435989	0.107374	0.456637	-451.539	25.6137	0.58438	0.0936648	0.321955	1.9661	0.649462	0.671737	0.0693999	0.258863	0.0781571	0.213812	0.713941	0.234338	0.0517206	69.3204	0.894149	0.462629	0.133438	0.403933	6753.39	78.5679	0.538818	0.0830906	0.378091	17.0744	1.30879	0.100751	0.566812	0.332437	-0.524941	0.243837	0.223875	0.723959	0.0521658	-5352.64	278.59	0.341174
670	9816	1.03732	1.23322	0.72479	0.220383	0.0548264	4356.62	251.828	0.369653	0.0671858	0.563162	-344.914	26.1679	0.325378	0.0898013	0.584821	2.014	0.637637	0.670068	0.069915	0.260017	-0.39649	0.204802	0.71629	0.229284	0.0544266	89.8203	1.06566	0.378049	0.509517	0.112434	4796.97	65.0479	0.399691	0.524641	0.0756688	24.5604	1.45399	0.356928	0.0949293	0.548143	-0.503698	0.23265	0.221566	0.0597806	0.718654	-5550.85	274.409	0.563005
671	6958	1.95791	1.39525	0.735465	0.208742	0.055793	4108.6	190.437	0.44298	0.420087	0.136933	-372.188	27.6126	0.304037	0.608857	0.0871065	4.05786	0.69505	0.694482	0.246911	0.058607	4.78095	0.272673	0.266926	0.682464	0.0506093	135.838	1.5927	0.568742	0.33169	0.0995684	7946.75	88.0476	0.368653	0.545447	0.0859005	60.45	2.25829	0.380564	0.534699	0.0847368	0.198785	0.253061	0.737877	0.0535926	0.208531	-4725.78	298.906	0.581436
672	9073	1.26134	1.26181	0.728814	0.0585938	0.212593	3100.6	186.644	0.394018	0.526334	0.0796478	263.441	30.972	0.541909	0.0995432	0.358547	2.74244	0.644981	0.673216	0.0695842	0.2572	0.31705	0.209118	0.704813	0.233316	0.061871	85.3157	1.00296	0.489456	0.391105	0.119439	5284.41	63.3758	0.525026	0.0820147	0.392959	10.7753	1.20705	0.605022	0.090092	0.304886	0.0878972	0.239164	0.717939	0.224063	0.0579979	-5451.52	278.873	0.565148
673	9977	1.71482	1.36398	0.72523	0.216843	0.0579271	4696.12	333.954	0.620239	0.317521	0.0622395	-417.695	26.969	0.599154	0.307176	0.0936703	2.69375	0.682156	0.245599	0.687081	0.0673191	0.318537	0.221239	0.221881	0.721643	0.0564759	87.0689	1.05283	0.527481	0.0818734	0.390645	5999.01	80.2062	0.485995	0.0888189	0.425186	24.3913	1.52835	0.355897	0.0797172	0.564385	-0.453825	0.245755	0.210084	0.733896	0.0560197	-4461.84	296.093	0.559119
674	1872	2.11276	1.38232	0.723483	0.05356	0.222957	3009.87	207.113	0.42508	0.47423	0.10069	545.57	50.1525	0.716105	0.0120762	0.271819	3.56998	0.677289	0.688078	0.249356	0.0625657	-0.39811	0.210472	0.218114	0.0501803	0.731705	75.5788	0.956387	0.389469	0.509511	0.10102	6925.34	106.134	0.298465	0.666069	0.0354663	10.8186	1.27528	0.305039	0.628542	0.0664194	0.224851	0.246311	0.216878	0.727192	0.0559299	-5502.92	288.896	0.590417
675	7183	1.20738	1.26551	0.729637	0.0555382	0.214825	2870.92	222.334	0.325964	0.0392915	0.634745	9.39718	29.1864	0.103218	0.540757	0.356025	2.46243	0.644028	0.673257	0.257671	0.069072	2.15346	0.231447	0.683922	0.258607	0.0574716	104.553	1.21615	0.364164	0.534396	0.101441	7965.12	89.1225	0.360422	0.571005	0.068573	27.0034	1.50977	0.54163	0.365598	0.0927716	-0.193232	0.238809	0.723806	0.0553511	0.220843	-4477.53	283.739	0.347917
676	9559	0.69328	1.24263	0.203938	0.743942	0.0521199	4994.73	297.027	0.368813	0.57818	0.0530069	-133.974	29.0024	0.565265	0.336065	0.0986695	2.69254	0.730078	0.717084	0.282845	7.09597e-05	3.61074	0.272103	0.708852	0.291077	7.09597e-05	135.453	6.73268	0.999929	3.54799e-05	3.54799e-05	7607.58	107.517	0.0884158	0.551605	0.359979	42.2157	1.79598	0.396133	0.102395	0.501472	0.678054	0.47904	0.753628	7.09597e-05	0.246301	-4709.37	292.949	0.352422
677	6959	2.12528	1.36294	0.236023	0.704925	0.0590511	3853.14	251.493	0.394489	0.503744	0.101767	184.731	32.278	0.0895495	0.554108	0.356343	2.09925	0.649612	0.674608	0.256906	0.0684857	0.17691	0.212938	0.707731	0.23487	0.0573995	96.1834	1.09818	0.114414	0.5025	0.383086	8252.86	93.5955	0.3739	0.54646	0.0796398	20.7845	1.37487	0.34727	0.551325	0.101405	-0.338892	0.252876	0.224191	0.721623	0.0541867	-5064.92	285.021	0.556619
678	9519	0.358433	1.23465	0.76777	0.047279	0.184951	3384.43	191.709	0.152936	0.405122	0.441942	-259.349	28.4379	0.583874	0.321135	0.0949913	2.66273	0.676419	0.694128	0.242481	0.0633904	0.761514	0.224162	0.719059	0.0511042	0.229837	62.8822	2.09916	0.684292	1.88437e-05	0.315689	8668.65	91.3951	0.51743	0.0923344	0.390235	26.3319	1.5829	0.347611	0.0861536	0.566236	-0.425793	0.245009	0.207828	0.739297	0.0528756	-4624.56	295.846	0.331367
679	9760	0.563026	1.18938	0.739875	0.0553116	0.204814	4544.68	248.949	0.378168	0.0771119	0.54472	-346.493	26.3976	0.326889	0.583269	0.0898418	2.36995	0.639391	0.263871	0.0719309	0.664198	1.36194	0.224569	0.688797	0.0557278	0.255475	103.928	1.19013	0.508869	0.115991	0.37514	4896.64	61.6148	0.39971	0.521929	0.0783605	22.6626	1.36537	0.530067	0.358779	0.111154	-0.450739	0.233564	0.717874	0.226772	0.0553546	-5499.74	275.919	0.340423
680	9681	2.89655	1.42723	0.690805	0.0659332	0.243262	2948.98	175.564	0.487669	0.420475	0.0918563	-365.8	27.0445	0.317287	0.592623	0.0900906	2.44221	0.656205	0.252227	0.682325	0.0654481	2.59837	0.240818	0.259716	0.68479	0.0554941	62.2732	0.834296	0.464831	0.404835	0.130334	8241.46	92.6241	0.5706	0.0800202	0.34938	14.7427	1.2851	0.318528	0.586782	0.0946893	0.0980591	0.246669	0.722277	0.0555717	0.222151	-5545.77	281.153	0.0970565
681	8326	2.58117	1.39744	0.697185	0.240229	0.0625859	3960.04	210.612	0.419308	0.484124	0.0965682	-446.41	25.739	0.0929316	0.31021	0.596858	3.7134	0.658693	0.677475	0.257281	0.0652446	0.275432	0.214094	0.228463	0.71601	0.0555267	93.7511	1.13	0.509336	0.114415	0.376249	6181.46	71.7733	0.393546	0.513461	0.0929927	14.5852	1.2811	0.587905	0.089295	0.3228	-0.0751652	0.239007	0.222932	0.717874	0.0591938	-5362.41	282.833	0.571494
682	9742	2.0313	1.37236	0.721378	0.0544825	0.224139	4638.01	235.923	0.506851	0.0842762	0.408872	-330.43	27.0423	0.603666	0.31561	0.0807236	3.38396	0.67782	0.252366	0.688987	0.058647	0.98426	0.224997	0.716109	0.230752	0.0531391	78.8318	1.0206	0.390901	0.504314	0.104786	6342.57	75.3488	0.376273	0.538481	0.0852464	29.2729	1.5558	0.3636	0.541347	0.0950533	-0.102542	0.261518	0.735543	0.218572	0.0458847	-5398.79	283.634	0.326567
683	9870	1.9406	1.37716	0.725495	0.0538803	0.220624	1898.93	136.993	0.429562	0.454481	0.115956	460.45	33.9707	0.099123	0.532684	0.368193	2.99968	0.662714	0.248636	0.0670908	0.684273	0.970246	0.223043	0.710319	0.234012	0.0556697	110.914	1.32373	0.57691	0.0801688	0.342921	9075.22	98.4354	0.578192	0.0738286	0.34798	8.58873	1.20309	0.630636	0.29284	0.0765237	0.214755	0.250455	0.214991	0.727373	0.0576358	-5168.53	284.894	0.584178
684	7064	1.08688	1.29406	0.742903	0.206071	0.0510257	4110.84	216.379	0.117126	0.461649	0.421225	-226.235	28.3752	0.101033	0.572938	0.326029	2.58001	0.66638	0.685488	0.0673263	0.247185	1.58441	0.235279	0.708195	0.236583	0.0552217	103.299	1.2486	0.100808	0.364121	0.53507	7578.75	90.986	0.35756	0.554773	0.0876675	29.1819	1.59378	0.546726	0.358786	0.0944882	-0.0875908	0.25159	0.0527525	0.730056	0.217192	-4617.84	293.653	0.337167
685	6099	0.486768	1.21338	0.193669	0.757028	0.0493031	3043.68	186.82	0.417505	0.115663	0.466832	176.648	30.8148	0.353366	0.543562	0.103071	2.76963	0.663409	0.681668	0.0657926	0.25254	0.284379	0.216938	0.226034	0.722395	0.051571	116.592	1.31946	0.363336	0.536003	0.100661	7799.6	81.1218	0.385141	0.528845	0.0860146	17.0327	1.34639	0.583581	0.327475	0.088944	-0.258686	0.241077	0.216206	0.729246	0.0545476	-5735.59	279.208	0.323884
686	7071	2.30078	1.38473	0.705317	0.063029	0.231654	4591.31	226.129	0.416727	0.487263	0.0960095	-404.791	26.4428	0.587244	0.0896047	0.323151	2.81453	0.661003	0.253655	0.681174	0.0651708	4.0151	0.257618	0.276737	0.0578303	0.665433	67.9159	1.04793	0.00164279	0.309905	0.688453	5021.81	58.9395	0.411945	0.485808	0.102248	32.0756	1.64178	0.536401	0.371187	0.092412	-0.109262	0.239339	0.721558	0.221506	0.0569361	-4021.99	292.881	0.350267
687	9984	0.553025	1.21617	0.754904	0.196419	0.0486773	4369.34	225.112	0.467398	0.428049	0.104553	-421.951	26.2578	0.313239	0.594295	0.092466	2.7928	0.653596	0.065233	0.680223	0.254544	0.678773	0.218676	0.710815	0.0550057	0.234179	98.7507	1.17227	0.362246	0.543669	0.0940855	6199.6	70.9392	0.0862276	0.508578	0.405195	16.7172	1.3661	0.592676	0.323076	0.0842481	-0.359586	0.238996	0.218013	0.728271	0.053716	-4643.68	290.876	0.342271
688	10000	0.857096	1.28561	0.758928	0.195401	0.0456713	4697.56	207.791	0.450082	0.416704	0.133214	-428.624	27.137	0.301892	0.61059	0.087518	3.34092	0.683052	0.249491	0.687801	0.062708	2.36595	0.239489	0.693066	0.248423	0.0585109	96.9053	1.46679	0.256668	0.743282	4.96697e-05	6940.82	83.8184	0.384245	0.531292	0.0844633	32.6983	1.70123	0.37138	0.546218	0.082402	0.0439552	0.251604	0.214151	0.0503651	0.735484	-5145.32	290.371	0.101724
689	6092	1.73994	1.39849	0.0459383	0.7442	0.209862	3665.96	199.818	0.431843	0.456797	0.11136	282.873	33.6554	0.353494	0.545927	0.100579	3.22446	0.700506	0.69967	0.0640827	0.236247	1.1742	0.234377	0.725502	0.0528636	0.221635	93.8408	1.2649	0.5357	0.0898682	0.374432	8933.41	90.6796	0.515571	0.0960779	0.388352	31.4276	1.7299	0.569704	0.350585	0.079711	0.390327	0.26604	0.0503243	0.741984	0.207692	-4024.57	309.585	0.567488
690	10008	0.510529	1.25587	0.769896	0.184747	0.045357	7242.48	319.322	0.478042	0.0922015	0.429757	-441.828	26.5219	0.616602	0.0834651	0.299933	4.35739	0.718756	0.686618	0.249111	0.0642702	3.11818	0.247123	0.0627045	0.686321	0.250975	131.682	1.84365	0.7396	0.260353	4.69697e-05	4478.13	59.4539	0.445914	0.110128	0.443957	81.3302	2.65872	0.613017	0.328193	0.0587904	0.114151	0.253093	0.208107	0.73877	0.0531227	-4102.77	308.914	0.558845
691	9715	1.39011	1.27751	0.720894	0.222359	0.0567468	4079.01	211.203	0.407101	0.507416	0.0854838	-404.413	26.1294	0.0912797	0.589219	0.319501	2.51075	0.646582	0.0672147	0.674483	0.258303	1.96787	0.233819	0.251868	0.692642	0.0554907	109.762	1.27019	0.527602	0.105075	0.367323	6574.68	80.5798	0.574123	0.349582	0.0762942	19.1596	1.33138	0.346211	0.55429	0.0994997	-0.095527	0.237967	0.716663	0.0590387	0.224299	-4789.22	281.302	0.557199
692	6122	1.28835	1.3028	0.739437	0.0516225	0.20894	4056.44	240.402	0.513505	0.403528	0.0829676	-324.375	27.2198	0.595961	0.0945739	0.309465	2.75168	0.667409	0.246802	0.691315	0.0618823	2.36791	0.236654	0.0613437	0.689807	0.248849	102.796	1.35895	0.720829	0.278955	0.00021543	5737.51	66.1951	0.47909	0.424909	0.0960011	12.0912	1.26086	0.60552	0.30758	0.0868992	0.167697	0.248432	0.215807	0.726861	0.0573314	-4905.93	288.279	0.577676
693	9391	2.90005	1.41057	0.252788	0.680297	0.0669145	4441.38	251.373	0.510523	0.407049	0.0824284	-378.561	26.4329	0.597576	0.315283	0.0871411	2.23848	0.656668	0.67819	0.258174	0.0636361	1.38781	0.233977	0.705324	0.247197	0.0474783	91.8428	1.12057	0.528027	0.370254	0.101718	5081.78	62.7628	0.426514	0.472002	0.101484	16.6145	1.32672	0.580775	0.0965665	0.322659	-0.331582	0.240158	0.221907	0.721453	0.0566402	-5110.88	286.828	0.560987
694	7322	2.59053	1.43027	0.712019	0.228156	0.0598251	4135.78	223.423	0.499204	0.415235	0.0855607	-445.798	26.314	0.622544	0.0832381	0.294218	2.73983	0.671142	0.695705	0.24211	0.0621851	1.03039	0.229158	0.724307	0.227088	0.0486055	101.258	1.3148	0.544401	0.082901	0.372698	5387.26	68.0735	0.415366	0.493885	0.090749	19.0851	1.39388	0.588061	0.0835003	0.328438	-0.139937	0.2481	0.738223	0.206353	0.0554234	-5433.86	287.564	0.31853
695	5865	2.11052	1.38388	0.717636	0.226204	0.0561599	4788.98	239.445	0.440462	0.108933	0.450605	-421.244	26.6607	0.308079	0.0911885	0.600733	2.45289	0.666877	0.247538	0.690706	0.0617557	1.42294	0.239784	0.242163	0.708469	0.0493677	93.6199	1.1748	0.366208	0.538406	0.0953854	6466.2	81.9546	0.493751	0.0998951	0.406354	18.4707	1.38038	0.330186	0.0892374	0.580577	0.0893047	0.248796	0.21516	0.72995	0.0548898	-5146.95	291.939	0.329505
696	6173	2.28256	1.37976	0.700572	0.0660796	0.233348	4946.5	256.56	0.521239	0.395861	0.0829003	-327.635	27.0533	0.584999	0.321708	0.0932922	2.82161	0.661952	0.675796	0.0721562	0.252048	-0.103795	0.213563	0.721151	0.223396	0.0554528	75.1777	0.914625	0.401468	0.482343	0.11619	6021.48	63.4976	0.432467	0.10615	0.461383	23.1694	1.39431	0.355967	0.542933	0.101101	-0.273426	0.241682	0.723763	0.0588287	0.217408	-4745.5	289.349	0.338529
697	9753	1.12234	1.27969	0.745163	0.0540515	0.200785	3003.76	196.538	0.096823	0.405927	0.49725	39.4618	30.6238	0.567773	0.0859447	0.346282	4.14786	0.677355	0.253477	0.681779	0.0647444	0.70054	0.221944	0.718988	0.226652	0.0543606	152.093	2.25985	0.802893	0.196984	0.000123617	7840.7	92.9591	0.582174	0.337073	0.0807528	12.1989	1.27378	0.613388	0.305087	0.0815254	0.312173	0.245195	0.223221	0.0549478	0.721831	-4906.92	289.261	0.330274
698	9866	3.39308	1.45785	0.67168	0.264878	0.063442	3488.89	170.207	0.131535	0.423072	0.445392	-62.846	29.6712	0.561889	0.350706	0.0874053	3.72149	0.651032	0.663067	0.0714791	0.265454	0.482784	0.216177	0.237431	0.70345	0.0591194	112.084	1.23938	0.520668	0.365202	0.11413	7917.36	89.908	0.358496	0.0739609	0.567543	12.2268	1.25853	0.0880956	0.591424	0.320481	0.04696	0.238373	0.229985	0.710024	0.0599905	-4882.99	281.298	0.552093
699	9735	1.39792	1.33894	0.742513	0.207804	0.0496821	4951.84	223.716	0.364674	0.169467	0.465858	-421.178	26.9647	0.606892	0.307641	0.0854664	2.4347	0.672752	0.691886	0.243754	0.0643598	1.72077	0.233932	0.704838	0.0580491	0.237113	60.9868	0.846828	0.468293	0.131438	0.400269	7429.88	87.2338	0.569406	0.349169	0.0814248	22.3488	1.5126	0.343733	0.576686	0.0795812	-0.340874	0.246636	0.207734	0.0548819	0.737384	-5078.74	294.042	0.56943
700	9694	0.33878	1.2103	0.750943	0.0528648	0.196192	3196.16	167.784	0.122732	0.436528	0.440739	-498.214	29.0344	0.296913	0.703067	1.99565e-05	2.49703	0.698423	0.670638	0.257159	0.0722026	2.39221	2.2627	0.9999	1.99565e-05	7.9826e-05	86.984	1.03686	0.505298	0.387994	0.106707	6575.01	76.6643	0.543814	0.0868108	0.369375	17.7599	1.34818	0.558403	0.346984	0.0946137	-0.0534398	0.676005	0.765192	1.99565e-05	0.234788	-5378.7	309.825	0.670698
701	9673	1.64097	1.35005	0.724223	0.220515	0.0552622	3783.61	197.001	0.464928	0.102256	0.432816	244.642	30.9712	0.53926	0.366672	0.0940684	1.91512	0.645858	0.680856	0.256974	0.0621699	0.714047	0.215402	0.70534	0.235611	0.0590494	71.4904	1.86951	0.702592	5.33419e-05	0.297354	6814.28	75.0085	0.381901	0.534005	0.0840935	9.94715	1.2141	0.610764	0.08356	0.305676	-0.239278	0.239841	0.0552355	0.727716	0.217048	-5492.43	278.838	0.102896
702	5349	2.25619	1.37077	0.713205	0.22553	0.0612648	3384.75	191.614	0.431818	0.457366	0.110816	-284.205	27.274	0.320625	0.598545	0.08083	3.07312	0.653225	0.246461	0.070733	0.682806	0.376528	0.215159	0.720212	0.0581028	0.221685	102.647	1.17287	0.105641	0.530435	0.363924	6955.08	84.9364	0.560528	0.0817284	0.357743	18.0995	1.34614	0.57959	0.0922206	0.328189	-0.131566	0.240231	0.210672	0.730327	0.0590011	-5137.4	281.218	0.578243
703	9758	0.838867	1.24243	0.747261	0.0501795	0.202559	3901.43	213.538	0.411133	0.0814757	0.507391	78.8073	30.5287	0.345989	0.558555	0.095456	3.02018	0.659086	0.680367	0.067386	0.252247	-0.553691	0.206912	0.732534	0.0519111	0.215555	82.0689	1.02228	0.499025	0.39338	0.107595	6526.67	77.5948	0.0887848	0.507628	0.403587	22.4677	1.44227	0.564479	0.343692	0.0918287	-0.167128	0.246009	0.727139	0.0559758	0.216886	-4830.74	286.493	0.5692
704	6680	0.597506	1.26352	0.188698	0.765687	0.0456146	4449.23	221.843	0.439909	0.119	0.441091	-144.207	29.164	0.58701	0.0945853	0.318404	2.53018	0.676561	0.698707	0.241545	0.0597481	0.908312	0.230009	0.722956	0.225568	0.051476	66.2049	0.919296	0.398856	0.492118	0.109026	6140.46	71.7402	0.10437	0.458179	0.437451	24.6973	1.51518	0.566236	0.343126	0.0906384	-0.118113	0.251884	0.740091	0.0527759	0.207133	-5197.39	296.174	0.581196
705	6969	0.592826	1.22606	0.194936	0.751102	0.0539628	4233.01	208.399	0.45156	0.109394	0.439046	-316.512	27.3728	0.585982	0.0925915	0.321426	1.96425	0.657632	0.681188	0.249486	0.0693261	1.81367	0.234932	0.699048	0.245667	0.0552846	77.3751	0.975607	0.483344	0.397274	0.119382	6585.52	80.0414	0.510458	0.394836	0.0947065	47.3269	1.85943	0.50141	0.10161	0.39698	-0.460198	0.242148	0.731508	0.216615	0.0518771	-4536.27	292.055	0.33679
706	8259	1.6124	1.32356	0.2253	0.721529	0.0531714	4123.11	234.347	0.509133	0.0808249	0.410042	75.1614	30.4092	0.351376	0.551447	0.0971768	2.54729	0.657187	0.676011	0.255935	0.0680549	1.20266	0.228911	0.243765	0.703864	0.0523705	109.398	1.2832	0.540412	0.355292	0.104296	6595.3	78.4228	0.526575	0.0870097	0.386416	17.7284	1.35886	0.574273	0.333578	0.0921489	-0.171426	0.244056	0.219782	0.724243	0.0559745	-4962.12	290.282	0.558411
707	9828	1.1206	1.29995	0.7487	0.20466	0.0466404	3614.73	206.923	0.118019	0.409837	0.472144	322.76	33.1626	0.540461	0.357591	0.101947	2.80276	0.672139	0.0619246	0.691638	0.246438	1.65548	0.236399	0.0531908	0.70753	0.23928	65.0098	0.874695	0.457445	0.140844	0.401711	7483.53	85.3137	0.547507	0.0804727	0.37202	15.6013	1.3206	0.0933258	0.593337	0.313337	-0.483243	0.240855	0.0552392	0.739336	0.205425	-4487.36	296.618	0.561193
708	9353	0.923076	1.25143	0.743977	0.205805	0.0502174	5047.3	238.941	0.441028	0.0943045	0.464668	-228.314	27.0012	0.581652	0.326178	0.0921697	2.42197	0.652349	0.681676	0.250069	0.0682557	-0.311428	0.211591	0.727878	0.22165	0.050472	68.4506	0.887379	0.130068	0.463199	0.406734	4863.49	67.0449	0.529496	0.394179	0.076325	17.5552	1.32851	0.573211	0.330996	0.095793	-0.457555	0.239119	0.730816	0.0537624	0.215422	-5221.19	282.197	0.562537
709	7010	0.480798	1.17697	0.739876	0.210801	0.0493224	3784.16	223.985	0.37027	0.56006	0.0696706	-492.067	24.7333	0.0921905	0.59398	0.31383	2.72408	0.633452	0.659629	0.272067	0.0683034	0.543425	0.211923	0.699622	0.244078	0.0562995	101.14	1.12681	0.380002	0.131741	0.488258	6075.81	76.6767	0.532593	0.0778944	0.389512	28.0229	1.52333	0.0909036	0.534343	0.374754	-0.490814	0.232896	0.715828	0.224997	0.0591748	-5874.78	268.899	0.569248
710	6111	2.29236	1.43361	0.724377	0.0549925	0.22063	4264.21	288.517	0.617564	0.336321	0.0461145	-405.45	26.7445	0.622397	0.0811369	0.296466	3.45958	0.68419	0.062359	0.696104	0.241537	-0.25524	0.215725	0.744454	0.0473281	0.208218	65.1121	0.869735	0.479285	0.124377	0.396338	5683.65	72.3563	0.445497	0.101533	0.45297	17.7473	1.41435	0.60083	0.318054	0.0811156	-0.21712	0.249014	0.203406	0.745071	0.0515222	-4958.27	294.633	0.584245
711	9090	3.68803	1.5816	0.685933	0.0611249	0.252942	3242.22	179.49	0.427682	0.450921	0.121397	2414.83	85.6137	0.857731	0.136982	0.0052874	2.75996	0.672942	0.683417	0.250895	0.0656874	2.53634	0.246271	0.691391	0.256076	0.0525328	106.878	1.23407	0.0957488	0.541084	0.363167	10083.4	158.419	0.245587	0.723947	0.0304665	14.0064	1.32895	0.317265	0.597582	0.0851527	0.286835	0.252629	0.720408	0.220962	0.0586304	-4531.35	301.709	0.565048
712	9919	1.07369	1.37312	0.770578	0.185709	0.0437131	4895.07	231.438	0.427848	0.123325	0.448827	251.014	34.3472	0.0935099	0.571417	0.335073	3.34999	0.713532	0.235217	0.705808	0.0589747	3.4362	0.263401	0.24332	0.699961	0.0567195	114.816	1.48822	0.326813	0.575508	0.0976793	7169.24	84.5606	0.517818	0.380281	0.101901	40.94	1.86568	0.0973646	0.532372	0.370264	0.175609	0.261472	0.054176	0.743516	0.202308	-4227.12	318.75	0.326183
713	10022	0.922431	1.23668	0.732227	0.211045	0.0567274	4036.97	229.17	0.390362	0.520498	0.0891399	-359.406	25.9442	0.5823	0.328692	0.0890075	2.55451	0.646991	0.669653	0.0698336	0.260514	1.95271	0.232734	0.687481	0.0544107	0.258109	101.166	1.13145	0.379308	0.510172	0.11052	5487.13	64.9035	0.0876175	0.519483	0.3929	22.519	1.36974	0.363532	0.53581	0.100658	-0.330964	0.234966	0.715414	0.224019	0.0605666	-5856.12	274.458	0.339482
714	8311	2.29774	1.45553	0.226145	0.724512	0.0493439	4439.31	197.956	0.459118	0.155246	0.385636	-488.423	25.9955	0.613948	0.0936108	0.292441	2.90649	0.677669	0.240811	0.693575	0.0656137	4.28737	0.26941	0.268719	0.685737	0.0455436	75.2224	0.975181	0.481682	0.121816	0.396503	6310.65	69.9166	0.0931358	0.499406	0.407458	40.5745	2.20613	0.765453	0.234517	2.96894e-05	-0.0748479	0.247981	0.739891	0.20839	0.051719	-4662.96	292.696	0.326109
715	9929	1.33666	1.25877	0.22777	0.714808	0.0574223	2697.31	162.01	0.425409	0.459904	0.114687	-348.698	26.1866	0.333649	0.568728	0.0976232	1.93421	0.632461	0.665484	0.0717779	0.262739	0.202572	0.208571	0.702529	0.0557659	0.241705	68.2374	0.852847	0.462534	0.404691	0.132776	7911.76	87.5307	0.544986	0.361098	0.093916	19.7188	1.33112	0.549482	0.34903	0.101488	-0.695309	0.231291	0.71912	0.227481	0.0533996	-5764.55	267.762	0.561761
716	6933	1.62582	1.34936	0.232838	0.71771	0.049452	3886.37	205.114	0.515565	0.402911	0.0815236	-487.174	25.5129	0.325456	0.592281	0.0822632	2.56206	0.652022	0.662879	0.266422	0.0706986	3.28881	0.248075	0.669166	0.278054	0.0527802	60.84	0.957994	0.682848	0.316984	0.00016809	6217.49	72.4856	0.388254	0.525079	0.0866671	58.8001	2.07593	0.371277	0.538291	0.0904323	-0.0584042	0.237693	0.231359	0.711625	0.0570161	-5320.76	279.124	0.349997
717	9991	2.16376	1.37125	0.227761	0.711415	0.060824	2634.12	182.326	0.503275	0.111487	0.385238	265.152	34.2586	0.571545	0.0766669	0.351789	2.67078	0.666225	0.246459	0.0665622	0.686979	1.83088	0.237528	0.242736	0.700526	0.0567374	104.201	1.30292	0.0818731	0.565415	0.352712	7865.71	88.4344	0.546493	0.0967083	0.356799	20.1535	1.41219	0.574092	0.334182	0.0917259	-0.229109	0.243284	0.730392	0.215277	0.0543302	-4666.02	291.322	0.338829
718	9563	2.67571	1.40768	0.691574	0.245025	0.0634007	2994.46	181.152	0.430459	0.114255	0.455287	204.608	32.9789	0.359493	0.548256	0.0922507	1.68642	0.659233	0.681505	0.252804	0.0656917	1.26449	0.225291	0.693039	0.0590319	0.247929	100.017	1.22094	0.368737	0.109486	0.521777	9003.67	97.6185	0.542316	0.375822	0.0818615	8.53648	1.20154	0.615067	0.0829537	0.301979	-0.414674	0.24022	0.720211	0.222702	0.0570873	-5315.17	285.81	0.334133
719	9098	0.100345	1.23486	0.172322	0.785704	0.0419745	5105.82	273.967	0.503305	0.408298	0.0883969	-71.1159	31.0324	0.5944	0.319755	0.0858448	3.9377	0.703233	0.698085	0.237118	0.0647968	2.02297	0.245196	0.717845	0.0523041	0.229851	85.2943	4.73693	0.99983	7.29146e-05	9.72195e-05	6400.53	92.0598	0.389218	0.508166	0.102615	53.0629	2.15145	0.52343	0.390361	0.0862094	-0.13623	0.255175	0.749392	0.198765	0.0518423	-4357.23	308.339	0.571626
720	8238	1.24111	1.26938	0.732341	0.211153	0.0565063	4018.68	211.779	0.425483	0.474329	0.100187	-443.704	25.7653	0.0907337	0.596815	0.312451	3.15521	0.659273	0.67716	0.0679089	0.254931	1.43639	0.226243	0.699984	0.0570911	0.242925	104.694	1.24716	0.549801	0.094593	0.355606	6449.24	77.9253	0.553563	0.363578	0.082859	28.4357	1.53415	0.535904	0.102058	0.362038	-0.321071	0.240021	0.728559	0.0553758	0.216065	-5491.46	281.063	0.333112
721	9784	1.04093	1.2665	0.734552	0.0552572	0.210191	4122.06	214.69	0.498232	0.090254	0.411514	-172.602	28.0969	0.0992565	0.569373	0.331371	2.75423	0.663435	0.257478	0.0643934	0.678128	2.39678	0.23861	0.688583	0.258204	0.053212	104.845	1.20033	0.5054	0.112235	0.382366	7146.9	82.6612	0.546226	0.37883	0.0749441	31.009	1.52381	0.510713	0.378486	0.110801	-0.348114	0.240811	0.218735	0.727613	0.0536516	-5180.68	284.797	0.558382
722	9936	1.83294	1.29981	0.70067	0.062985	0.236345	4063.41	229.194	0.388415	0.517631	0.0939538	-467.275	25.1133	0.318673	0.589262	0.0920653	1.82731	0.629406	0.66408	0.0753342	0.260586	1.1101	0.224474	0.694178	0.0561097	0.249712	85.5966	1.05572	0.375284	0.528859	0.0958571	5785.31	73.2131	0.0840833	0.403641	0.512275	15.2584	1.27017	0.33353	0.574257	0.0922128	-0.272421	0.250934	0.716029	0.230134	0.0538375	-5214.3	274.663	0.344138
723	8258	1.07808	1.25776	0.734181	0.054024	0.211795	4458.71	232.164	0.0832821	0.515032	0.401686	-461.312	25.6691	0.0864691	0.600753	0.312778	3.15772	0.655506	0.260789	0.667774	0.0714368	0.50656	0.218475	0.712967	0.233969	0.053064	131.635	1.51126	0.333436	0.565927	0.100637	5229.45	65.6173	0.396214	0.515301	0.0884849	36.0441	1.73373	0.532292	0.0903855	0.377323	-0.414903	0.237761	0.220415	0.0565197	0.723065	-5218.21	281.755	0.56082
724	6931	0.0686099	1.15656	0.757324	0.0472818	0.195394	3206.63	179.579	0.49623	0.081877	0.421893	-478.693	25.464	0.588985	0.317063	0.0939522	3.10509	0.662527	0.665002	0.268278	0.0667193	1.71657	0.226577	0.685688	0.255643	0.0586692	78.0497	1.09064	0.701202	0.298645	0.000152851	6337.31	69.3175	0.401309	0.5107	0.087991	64.9468	2.40116	0.635273	0.31044	0.0542875	-0.108087	0.262383	0.759413	0.240409	0.000178326	-5173.08	276.672	0.555408
725	9657	1.68327	1.35855	0.729408	0.220474	0.0501182	5123.26	246.211	0.424835	0.483061	0.0921036	-446.34	26.6483	0.598775	0.310367	0.0908583	4.35512	0.689433	0.67502	0.0670699	0.25791	3.08878	0.245873	0.258698	0.680331	0.0609703	91.8479	1.23549	0.364907	0.10814	0.526952	6266.21	75.4757	0.537449	0.0818868	0.380664	43.7653	2.01428	0.56233	0.0790149	0.358655	-0.210774	0.264286	0.215722	0.732457	0.051821	-4968.11	295.648	0.564007
726	9717	1.38784	1.28006	0.717849	0.223013	0.0591378	2566.84	175.36	0.48797	0.110911	0.401119	-466.94	26.0032	0.321271	0.583433	0.0952961	3.38333	0.657753	0.660539	0.0719843	0.267477	1.36147	0.223218	0.682771	0.0682743	0.248955	56.1745	0.786449	0.405908	0.47349	0.120601	7354.32	86.2842	0.379357	0.0886791	0.531964	9.84358	1.19719	0.308951	0.0923337	0.598715	0.0504536	0.246964	0.233644	0.715579	0.0507766	-5658.01	278.828	0.562003
727	10011	3.4013	1.478	0.251426	0.682077	0.0664969	4211.24	225.133	0.402417	0.49884	0.0987426	-120.998	28.5443	0.329921	0.570848	0.0992309	2.6398	0.662561	0.0685548	0.681589	0.249856	0.885458	0.22237	0.708865	0.0549171	0.236218	132.556	1.55855	0.334019	0.571249	0.0947315	6694.97	72.943	0.506008	0.09011	0.403882	22.8399	1.43496	0.554507	0.0968417	0.348651	-0.000738106	0.250402	0.726042	0.218988	0.0549694	-5287.44	282.709	0.57315
728	9777	1.30685	1.31368	0.742002	0.204726	0.0532716	4749.9	220.343	0.438423	0.462037	0.0995404	-419.235	26.9616	0.608859	0.0883215	0.302819	2.89405	0.670611	0.687536	0.060781	0.251683	2.3067	0.241366	0.0532173	0.698502	0.248281	79.5239	1.13538	0.288814	0.711132	5.42849e-05	6794.88	78.7709	0.537167	0.381207	0.0816264	41.8418	1.87599	0.385803	0.531811	0.0823864	-0.542295	0.240929	0.737334	0.0568544	0.205812	-5076.95	291.765	0.565323
729	6124	0.920907	1.28681	0.196254	0.751345	0.0524003	4499.56	207.091	0.454355	0.407829	0.137815	520.848	33.9917	0.366826	0.532392	0.100782	3.40264	0.684605	0.68823	0.0653711	0.246399	2.25783	0.245127	0.704396	0.0506615	0.244942	87.7808	1.12993	0.531851	0.365839	0.10231	8191.16	83.2615	0.417511	0.478511	0.103978	33.8971	1.68801	0.537444	0.0936156	0.36894	-0.258005	0.247974	0.739408	0.208027	0.0525648	-4867.75	297.92	0.330098
730	7353	0.821425	1.20494	0.72796	0.0567088	0.215331	3816.98	175.409	0.404078	0.141164	0.454758	-408.33	25.622	0.326537	0.584086	0.0893772	2.5981	0.641343	0.661922	0.267947	0.0701302	1.57322	0.224622	0.683253	0.263338	0.0534088	102.844	1.26362	0.572711	0.353361	0.073928	6554.33	76.6887	0.082685	0.367667	0.549648	32.8737	1.60981	0.52428	0.383743	0.0919767	-0.377334	0.232671	0.227112	0.711921	0.0609675	-5653.02	268.781	0.555308
731	9785	1.88808	1.37106	0.720005	0.0597725	0.220222	4500.77	234.049	0.416183	0.480532	0.103285	-132.046	29.4125	0.0897098	0.576863	0.333427	2.70063	0.674805	0.679023	0.0645532	0.256423	2.31146	0.23947	0.688432	0.251131	0.0604372	58.3415	0.897375	0.463786	0.409996	0.126218	6924.16	79.3806	0.130104	0.403707	0.466189	62.6125	3.68068	0.774588	0.00189186	0.22352	-0.383074	0.250516	0.730052	0.217896	0.0520516	-4892.99	294.859	0.558507
732	7077	1.7082	1.31693	0.230721	0.712785	0.0564945	4420.8	218.874	0.491214	0.421308	0.0874781	-525.396	24.9981	0.598599	0.313033	0.0883684	2.5234	0.644585	0.0698044	0.666915	0.263281	2.48452	0.236814	0.67897	0.263587	0.0574431	59.1804	0.800947	0.133406	0.453138	0.413456	5615.32	61.3263	0.490558	0.414842	0.0946001	31.6434	1.65461	0.369877	0.541448	0.0886748	-0.145081	0.236746	0.713646	0.228678	0.0576766	-5012	280.496	0.554729
733	7133	2.58432	1.38698	0.68375	0.0661515	0.250098	4556.66	206.919	0.107588	0.455387	0.437025	-379.864	25.7651	0.32221	0.580695	0.0970948	4.05854	0.695779	0.662765	0.271173	0.0660623	0.852805	0.217525	0.69667	0.248224	0.0551055	93.3422	1.49614	0.7375	3.56901e-05	0.262465	6108.45	72.7172	0.534816	0.38622	0.0789643	38.7589	1.66171	0.496984	0.110122	0.392894	0.175902	0.308313	0.754756	0.245102	0.00014276	-5370.2	279.841	0.34316
734	8285	1.43323	1.28209	0.721496	0.222695	0.0558083	3923.05	212.291	0.43907	0.453953	0.106977	-184.813	28.5376	0.0835108	0.586301	0.330188	3.6164	0.692988	0.674967	0.262097	0.0629357	0.891406	0.221091	0.243696	0.705987	0.0503171	93.6906	1.43086	0.732277	0.267589	0.000134478	6724.32	74.8546	0.519331	0.391891	0.0887778	23.0647	1.42837	0.355358	0.55062	0.0940225	0.27681	0.318681	0.239931	0.75989	0.000179304	-5468.4	283.53	0.333079
735	9521	2.34389	1.42171	0.225075	0.711123	0.0638025	5182.16	255.874	0.424827	0.467293	0.10788	525.95	38.379	0.592544	0.0618403	0.345616	2.57661	0.714481	0.693876	0.246721	0.0594031	0.383878	0.222586	0.722565	0.224641	0.0527936	90.2591	1.8546	0.275018	0.000123929	0.724858	5628.4	80.5769	0.0998244	0.496747	0.403429	12.5951	1.27825	0.604069	0.310028	0.0859031	-0.277758	0.249376	0.0540328	0.732128	0.213839	-5017.21	300.444	0.566353
736	9627	1.87988	1.37981	0.217321	0.726722	0.0559576	3522.35	200.244	0.445796	0.436358	0.117847	1933.53	44.2246	0.512329	0.102589	0.385082	2.45179	0.671802	0.0653585	0.6855	0.249142	1.51884	0.234089	0.705887	0.239368	0.0547452	98.7053	1.17792	0.11365	0.507424	0.378926	7592.15	86.1148	0.396907	0.0924233	0.510669	16.3998	1.34865	0.320544	0.0913228	0.588133	0.044385	0.252798	0.727841	0.21691	0.0552488	-4230.87	303.725	0.556517
737	7166	0.993205	1.25342	0.738439	0.051815	0.209746	2975.11	182.645	0.502655	0.409886	0.087459	-331.898	27.2187	0.324217	0.0870612	0.588722	1.98211	0.650257	0.679622	0.0637693	0.256609	2.4983	0.236897	0.26001	0.681492	0.0584983	53.0542	0.799598	0.414858	0.45824	0.126902	7127.14	83.6885	0.387648	0.0932869	0.519065	27.2822	1.51744	0.544088	0.36179	0.0941223	-0.0536304	0.265001	0.237514	0.762387	9.9453e-05	-5421.78	279	0.0949577
738	9776	1.25889	1.29309	0.210601	0.737239	0.0521597	4545.8	206.396	0.440517	0.444696	0.114787	-433.384	26.2306	0.599777	0.0900453	0.310178	4.72692	1.3378	0.720259	1.48688e-05	0.279726	3.21229	0.256075	0.678121	0.261869	0.0600104	85.3409	3.00023	0.287369	1.48688e-05	0.712616	6901.3	76.2094	0.527321	0.389859	0.0828191	49.7571	1.9626	0.400654	0.500156	0.0991897	0.726626	1.45851	0.999955	1.48688e-05	2.97376e-05	-5040.04	290.412	0.332644
739	424	1.35238	1.28144	0.723562	0.216582	0.0598556	3275.48	175.464	0.43311	0.450495	0.116395	-231.223	27.6838	0.343086	0.566248	0.090666	2.53199	0.651843	0.2544	0.671623	0.073977	0.854071	0.223002	0.243274	0.707943	0.0487831	72.4268	0.904946	0.397967	0.484354	0.117679	7753.56	82.3547	0.568601	0.0775074	0.353891	9.37658	1.1928	0.0969778	0.603637	0.299385	-0.296375	0.238156	0.719711	0.220005	0.0602835	-5681.7	273.819	0.559294
740	6927	1.10329	1.27838	0.739928	0.0541827	0.205889	3677.52	184.339	0.406549	0.147661	0.44579	-137.703	28.9405	0.567364	0.0993946	0.333242	2.46418	0.666334	0.686076	0.0640341	0.24989	-0.131094	0.216275	0.731728	0.0517061	0.216566	72.9416	0.984957	0.479554	0.118547	0.401899	7966.27	87.476	0.546946	0.0826087	0.370446	38.6804	1.80924	0.0830765	0.542983	0.373941	-0.236234	0.245079	0.211613	0.73437	0.0540176	-4716.41	291.163	0.566428
741	9532	2.35391	1.40776	0.0605188	0.711272	0.228209	4282.04	259.876	0.0869168	0.555832	0.357251	244.158	33.2765	0.57198	0.0814056	0.346614	3.02398	0.677132	0.68698	0.24699	0.0660301	-0.609533	0.212987	0.733528	0.0542353	0.212237	85.0062	1.03603	0.126373	0.48738	0.386246	5888.86	70.7436	0.475515	0.10166	0.422824	5.92228	1.16522	0.281216	0.644259	0.0745252	-0.327099	0.25662	0.737635	0.0535683	0.208797	-5570.96	289.291	0.575034
742	6979	1.05319	1.21588	0.712054	0.222408	0.0655383	3593.85	202.175	0.523987	0.0859024	0.39011	-467.623	24.9148	0.57545	0.327102	0.0974477	2.27668	0.626594	0.655973	0.0723919	0.271635	2.33478	0.226979	0.66801	0.26994	0.0620502	84.0707	0.958695	0.47842	0.394114	0.127466	6408.31	72.9398	0.366553	0.0889238	0.544523	33.6025	1.54689	0.505662	0.107642	0.386696	-0.366431	0.231641	0.705692	0.23302	0.0612887	-5036.63	275.149	0.106954
743	9656	2.77622	1.4273	0.696943	0.0609073	0.24215	3710.37	188.803	0.445866	0.447579	0.106555	-108.022	28.9893	0.333939	0.571859	0.0942025	2.45897	0.656284	0.24734	0.6835	0.0691597	0.394693	0.218182	0.71773	0.0517984	0.230472	101.524	1.2434	0.344864	0.561348	0.0937873	7258.46	86.1845	0.561271	0.357477	0.0812529	11.8947	1.25366	0.606348	0.0838999	0.309752	-0.019837	0.246522	0.727254	0.218301	0.0544454	-5071.03	286.229	0.566435
744	9741	2.87688	1.45697	0.703452	0.0588149	0.237733	3072.5	200.146	0.572796	0.396033	0.0311704	161.726	30.9109	0.545886	0.103306	0.350808	2.50601	0.669529	0.24498	0.694172	0.0608472	0.729694	0.221192	0.716087	0.230411	0.0535015	72.8679	1.03054	0.303232	0.696523	0.000244858	7509.49	82.9891	0.377718	0.545813	0.0764691	9.20288	1.21243	0.624951	0.0798727	0.295176	-0.181809	0.252811	0.049094	0.735774	0.215132	-5513.52	280.606	0.582076
745	2278	4.17493	1.50136	0.643119	0.0765135	0.280368	3286.61	168.107	0.436572	0.446495	0.116933	843.078	35.2827	0.508033	0.392158	0.0998094	2.37148	0.637455	0.262306	0.660575	0.0771186	0.951836	0.217891	0.249599	0.0601458	0.690255	98.2912	1.11425	0.501588	0.122349	0.376063	9648.53	101.267	0.5588	0.351194	0.090007	18.5289	1.34561	0.350891	0.561916	0.0871933	-0.351448	0.250383	0.710707	0.227997	0.0612955	-4852.22	282.19	0.356549
746	7276	1.091	1.26739	0.736872	0.211183	0.0519446	3605.4	207.164	0.437089	0.442364	0.120547	-260.022	28.0376	0.0951427	0.57336	0.331497	2.78283	0.658261	0.676648	0.253847	0.0695043	5.87657	0.277242	0.649007	0.295143	0.0558504	60.8806	0.815799	0.137873	0.455717	0.40641	6857.31	79.7795	0.536805	0.0770823	0.386113	36.2783	1.7378	0.372926	0.533133	0.0939409	-0.386329	0.241147	0.213921	0.731531	0.0545485	-4583.33	290.677	0.557703
747	5830	1.87324	1.34337	0.716602	0.226267	0.0571306	3424.4	187.465	0.432775	0.130343	0.436883	-334.611	27.6483	0.325413	0.583682	0.0909042	2.76545	0.673467	0.0627416	0.681084	0.256175	1.38529	0.23177	0.241248	0.70581	0.0529424	94.198	1.14477	0.503222	0.11614	0.380638	7471.44	83.7882	0.410197	0.0963542	0.493449	56.2578	2.10538	0.521075	0.0882195	0.390706	-0.308147	0.243872	0.730563	0.215126	0.0543116	-5077.7	287.339	0.562634
748	7351	1.30049	1.27375	0.217469	0.722534	0.0599968	4370.3	247.475	0.402514	0.0662921	0.531194	-364.534	26.4962	0.588799	0.314493	0.096708	2.80491	0.665083	0.0697444	0.676346	0.253909	1.21264	0.224497	0.701482	0.245109	0.0534082	78.1402	1.0797	0.313861	0.686026	0.000112818	6033.98	76.1768	0.517318	0.0980843	0.384598	33.7811	1.71104	0.378957	0.545545	0.0754981	-0.319474	0.240925	0.721384	0.0587333	0.219883	-5399.42	282.996	0.333694
749	9727	0.71356	1.25212	0.75852	0.0483282	0.193152	2850.62	176.704	0.455337	0.419281	0.125382	-180.643	28.9986	0.326738	0.583155	0.0901069	3.63646	0.680349	0.686223	0.0654717	0.248305	3.51208	0.257902	0.257474	0.694726	0.0477996	114.502	1.59385	0.263105	0.736757	0.000137883	7986.03	85.8891	0.385729	0.0937608	0.52051	26.1246	1.53867	0.563185	0.089946	0.346869	-0.146008	0.242994	0.732713	0.0585315	0.208756	-4172.64	296.522	0.331886
750	7217	2.06676	1.34508	0.238119	0.0599519	0.701929	3919.63	194.64	0.47018	0.42752	0.1023	-448.026	25.7291	0.589038	0.318942	0.0920205	2.90942	0.650149	0.260348	0.669989	0.0696624	2.13969	0.236169	0.686014	0.259761	0.0542247	75.6798	0.956166	0.50223	0.109991	0.387778	6212.17	67.2792	0.509242	0.0873763	0.403381	22.5399	1.43298	0.355122	0.55383	0.0910476	-0.184677	0.238369	0.71845	0.227491	0.0540595	-4740.53	279.882	0.343081
751	7203	1.63708	1.34946	0.737183	0.0517317	0.211086	5809.3	259.663	0.47522	0.0960006	0.428779	-478.952	26.1717	0.626002	0.0810286	0.292969	3.49151	0.679241	0.687369	0.250526	0.0621058	3.14645	0.248672	0.253321	0.690349	0.0563296	49.7021	0.760941	0.131212	0.463529	0.405259	4881.95	60.5913	0.418105	0.482544	0.0993508	38.2399	1.77285	0.529932	0.0905709	0.379497	-0.449542	0.245172	0.207181	0.745061	0.0477577	-4936.52	293.204	0.329821
752	6917	1.3811	1.27223	0.218449	0.72186	0.0596912	4225.01	218.006	0.453365	0.439334	0.1073	-369.582	25.9524	0.317771	0.0903191	0.59191	3.04414	0.648859	0.672558	0.0692592	0.258183	0.125281	0.210802	0.712959	0.231941	0.0550995	73.553	0.914891	0.461959	0.131387	0.406654	5972.84	68.2245	0.501052	0.406603	0.0923456	21.9066	1.37667	0.546583	0.100785	0.352632	-0.243921	0.238937	0.72145	0.22009	0.0584599	-5422.13	277.066	0.566694
753	7382	2.58891	1.3808	0.690478	0.246014	0.0635075	3155.32	182.789	0.488921	0.0942813	0.416798	-326.686	27.0966	0.586928	0.325147	0.0879253	3.21051	0.656721	0.260721	0.671075	0.0682039	2.75356	0.241398	0.681191	0.0554741	0.263334	85.1101	1.20688	0.708787	0.291195	1.76557e-05	7176.22	81.1957	0.586257	0.0628366	0.350907	39.5302	1.65136	0.39245	0.492417	0.115133	0.0868241	0.240339	0.718975	0.0566394	0.224386	-4890.46	279.432	0.566977
754	9514	1.45953	1.27743	0.715034	0.225319	0.0596465	4376.42	240.316	0.560787	0.374172	0.065041	-379.182	26.124	0.322376	0.581926	0.0956976	2.79812	0.648602	0.662296	0.25898	0.0787246	2.9511	0.248672	0.677339	0.0491645	0.273497	70.9616	3.40009	0.999605	0.000109644	0.000285075	5486.45	60.2527	0.487873	0.0924302	0.419697	28.6154	1.50059	0.37426	0.529385	0.0963554	-0.0073551	0.240337	0.708697	0.0610938	0.230209	-5408.67	276.052	0.542038
755	9918	1.80693	1.30343	0.709755	0.0567107	0.233534	3801.29	212.479	0.553052	0.0668401	0.380108	-367.499	26.25	0.577167	0.0931394	0.329694	2.87135	0.671445	0.670957	0.0668634	0.26218	2.22572	0.23088	0.678531	0.260344	0.0611249	86.2315	1.25158	0.693167	9.29303e-05	0.30674	7053.26	83.4468	0.361127	0.0839161	0.554957	17.3436	1.28258	0.346955	0.0961829	0.556862	-0.109649	0.286983	0.243106	0.756801	9.29303e-05	-5064.16	279.591	0.344307
756	8422	2.59054	1.42777	0.712168	0.228205	0.0596267	4019.43	256.586	0.539531	0.397798	0.0626711	298.95	33.3294	0.56244	0.0890249	0.348535	4.00722	0.703536	0.694179	0.246564	0.0592577	0.887119	0.227679	0.7237	0.226206	0.0500938	109.748	1.52768	0.732864	0.266982	0.000153756	6571.36	90.9455	0.551493	0.367293	0.0812141	18.3443	1.3935	0.592054	0.0834281	0.324518	0.752602	0.304828	0.770719	0.229158	0.000123005	-5145.09	293.544	0.327747
757	6238	0.806035	1.21314	0.731444	0.0554417	0.213114	3791.39	237.501	0.390323	0.523756	0.085921	760.026	32.8805	0.484293	0.39599	0.119717	2.38005	0.6944	0.270124	0.666446	0.0634308	0.429526	0.208837	0.243563	0.69379	0.062647	57.6404	1.21013	0.665421	9.04432e-05	0.334489	5051.53	55.7446	0.429575	0.479982	0.0904432	10.705	1.17366	0.586011	0.321616	0.0923726	-0.0171687	0.322154	0.758547	0.241393	6.02954e-05	-6032.48	271.808	0.558034
758	9915	2.36789	1.35322	0.695803	0.060106	0.244091	2604.93	176.238	0.403244	0.500658	0.0960979	159.423	30.8986	0.0994858	0.551517	0.348998	2.24742	0.645308	0.2529	0.674598	0.0725019	2.01242	0.232433	0.253458	0.687233	0.0593089	91.1377	1.10159	0.102316	0.517119	0.380565	6985.18	78.8113	0.560445	0.0674798	0.372075	9.33734	1.18267	0.298258	0.610865	0.0908765	-0.0737744	0.246351	0.718602	0.22755	0.0538483	-5395.74	279.342	0.56746
759	6009	2.30838	1.38055	0.702554	0.236919	0.0605268	4893.66	273.85	0.0655138	0.5555	0.378987	-270.95	27.0381	0.589825	0.322984	0.0871908	2.32786	0.64718	0.67774	0.0654937	0.256767	0.261548	0.212859	0.232335	0.713171	0.0544943	76.0366	0.96163	0.484959	0.118279	0.396763	5305.04	66.3836	0.0963	0.404524	0.499176	17.4402	1.33131	0.332013	0.573014	0.0949729	-0.0702431	0.241958	0.72409	0.222682	0.0532274	-5518.29	276.587	0.573256
760	6904	2.55868	1.46586	0.72008	0.0526194	0.227301	3950.87	189.538	0.4281	0.121524	0.450376	-478.055	26.3785	0.292749	0.0873406	0.619911	4.37758	0.701158	0.68943	0.0673683	0.243202	2.59057	0.260138	0.715855	0.0370257	0.247119	109.392	1.34959	0.541481	0.368413	0.090106	6557.89	81.4601	0.357966	0.579736	0.0622984	27.5396	1.60284	0.0811185	0.569289	0.349593	0.0706424	0.270614	0.745122	0.21332	0.0415578	-4589.77	299.116	0.328776
761	9987	1.99503	1.40765	0.211544	0.73299	0.0554659	4209.35	282.05	0.536641	0.383589	0.0797701	317.955	32.9204	0.346376	0.565315	0.0883085	4.01894	0.684211	0.684584	0.0659204	0.249496	0.301892	0.220724	0.0562055	0.731579	0.212216	97.1686	1.28255	0.280893	0.717796	0.00131101	5086.57	68.2238	0.528035	0.388799	0.0831653	13.8355	1.32296	0.304794	0.610965	0.084241	0.323263	0.274429	0.741394	0.0444736	0.214132	-5342.41	293.29	0.576039
762	9586	1.32517	1.25718	0.218343	0.0599933	0.721663	2969.81	164.615	0.43729	0.130248	0.432461	-228.53	27.266	0.337961	0.0976526	0.564386	3.3511	0.680647	0.67277	0.0624413	0.264789	0.045654	0.208285	0.227767	0.714588	0.0576459	74.5684	1.5817	0.304695	0.695137	0.000167673	7661.66	79.9589	0.539738	0.0870221	0.373239	5.80334	1.1066	0.625855	0.0792757	0.294869	0.276209	0.245424	0.713883	0.0565728	0.229544	-4630.12	280.804	0.557277
763	9791	1.21085	1.27129	0.732117	0.0591552	0.208728	3396.79	203.816	0.405458	0.0952615	0.499281	-304.513	26.6903	0.0967376	0.580085	0.323178	13.1713	8.89524	0.999924	5.67709e-05	1.89236e-05	1.8902	0.657957	0.999905	1.89236e-05	7.56945e-05	124.992	16.7474	0.999924	3.78472e-05	3.78472e-05	6005.32	69.5101	0.432007	0.108054	0.459939	40.5379	3.436	0.731398	7.56945e-05	0.268526	7.06343	6.4805	0.999924	5.67709e-05	1.89236e-05	-4734.38	285.705	0.338525
764	6961	2.56186	1.3779	0.696542	0.238227	0.065231	3625.1	182.626	0.445849	0.428201	0.125949	-169.971	27.7935	0.553927	0.347645	0.0984273	4.99605	1.36099	0.721785	0.000223394	0.277991	1.94112	0.234278	0.698686	0.256411	0.0449022	91.0337	4.08856	0.999553	0.000134036	0.000312751	8248.05	96.9097	0.575775	0.0793495	0.344875	16.9626	1.32901	0.568359	0.344741	0.0869002	1.56083	0.839294	0.999643	0.000134036	0.000223394	-3798.86	289.729	0.350862
765	9750	1.71636	1.35216	0.741969	0.203291	0.0547405	2568.21	194.243	0.539677	0.378455	0.0818676	-341.432	27.6708	0.611035	0.307422	0.0815433	3.61324	0.668954	0.698522	0.23674	0.0647375	1.0822	0.227051	0.725703	0.0487423	0.225555	109.852	1.27364	0.363432	0.527789	0.108778	8429.88	98.676	0.598606	0.335927	0.065467	18.9097	1.38613	0.0805436	0.590365	0.329091	0.432509	0.251286	0.738753	0.210046	0.051201	-3955.19	295.165	0.329389
766	9809	1.87604	1.35135	0.719825	0.0579805	0.222195	4142.04	230.162	0.515499	0.412417	0.0720845	-103.307	30.1494	0.335072	0.586812	0.0781161	3.45335	0.687839	0.681526	0.0613365	0.257137	0.732181	0.22285	0.712365	0.0542391	0.233396	78.2816	1.01923	0.388381	0.502664	0.108954	5882.47	65.356	0.483731	0.424095	0.0921748	17.4021	1.37372	0.586631	0.0886374	0.324732	0.256885	0.309844	0.759915	0.239927	0.000158727	-5104.65	286.85	0.340468
767	9653	2.88483	1.47216	0.710963	0.229254	0.0597829	4668.95	234.421	0.489604	0.423755	0.0866411	-350.259	26.9791	0.608926	0.306384	0.08469	7.67824	1.4398	0.99872	0.00118895	9.14578e-05	1.29121	0.235802	0.718889	0.232791	0.0483202	127.726	5.33575	0.998872	6.09719e-05	0.00106701	5408.29	66.6897	0.410585	0.494909	0.0945064	21.8404	1.53444	0.336534	0.585726	0.0777392	4.32188	0.97202	0.99875	0.00118895	6.09719e-05	-4847.51	292.607	0.327328
768	9314	1.79885	1.36541	0.723954	0.223009	0.053037	3708.59	197.048	0.470611	0.428889	0.1005	-243.45	28.4024	0.584292	0.09306	0.322648	3.06681	0.677766	0.684242	0.0638023	0.251956	1.05041	0.230164	0.712112	0.232554	0.0553336	115.458	1.66111	0.771871	0.227698	0.000430612	8011.82	86.4607	0.525203	0.387909	0.0868879	22.4661	1.46731	0.564939	0.340901	0.0941604	-0.0876418	0.250222	0.730365	0.0499749	0.21966	-5685.73	287.071	0.0962896
769	6038	1.31279	1.30688	0.212397	0.735474	0.0521291	5271.77	263.705	0.512696	0.0811464	0.406157	381.535	35.3453	0.348463	0.583529	0.0680078	2.71369	0.664742	0.682052	0.0687566	0.249192	0.631164	0.219062	0.233075	0.710405	0.05652	70.7145	0.940861	0.408778	0.121005	0.470217	5398.34	70.3383	0.394874	0.517461	0.0876647	20.1256	1.4111	0.331631	0.572824	0.0955444	-0.152726	0.26066	0.733041	0.220021	0.0469383	-5226.89	289.564	0.335035
770	7377	2.16344	1.43245	0.736614	0.21435	0.0490366	6516.6	308.038	0.0982133	0.485437	0.416349	-253.38	28.781	0.616529	0.305254	0.0782178	4.85206	0.836502	0.737958	0.261986	5.60099e-05	2.2383	0.24771	0.711241	0.238406	0.0503529	64.1937	1.37582	0.299429	0.700487	8.40148e-05	4384.16	56.5203	0.115912	0.43444	0.449647	26.8229	1.58413	0.564411	0.0948247	0.340764	0.911004	0.612705	0.781618	8.40148e-05	0.218298	-5147.21	301.403	0.327966
771	6963	1.09389	1.2605	0.736513	0.214186	0.0493005	4208.71	259.188	0.360978	0.580094	0.0589283	-431.573	26.113	0.314413	0.602473	0.0831139	3.53098	0.664742	0.258479	0.673791	0.0677301	0.710079	0.218922	0.708791	0.236462	0.0547468	84.4175	1.05767	0.385783	0.502994	0.111223	5726.11	71.529	0.534201	0.0852047	0.380595	40.5504	1.83734	0.397424	0.526689	0.0758866	-0.111771	0.244824	0.725698	0.220587	0.0537143	-5304.1	280.747	0.5636
772	9658	1.76214	1.37651	0.735743	0.213906	0.0503516	3840.98	206.895	0.412239	0.474558	0.113203	-115.366	30.2543	0.329443	0.581999	0.0885586	8.95194	1.9626	0.999291	0.000147745	0.000561433	2.47874	0.24701	0.702914	0.0499675	0.247119	104.252	6.45975	0.999232	0.000147745	0.000620531	7057.3	77.8723	0.391171	0.53209	0.076739	16.5817	1.48185	0.32238	0.0661308	0.611489	4.2019	1.16005	0.99932	0.000118196	0.000561433	-3131.47	308.163	0.547633
773	7218	0.89614	1.20675	0.723447	0.0555687	0.220984	4136	213.134	0.082589	0.52012	0.397291	-394.48	25.4536	0.57609	0.0934801	0.33043	2.99125	0.652667	0.65813	0.270187	0.0716829	0.871206	0.217734	0.693252	0.246001	0.0607472	83.8664	1.13529	0.713847	0.286064	8.90287e-05	6711.54	81.4358	0.0687302	0.584488	0.346782	30.251	1.51932	0.102264	0.519349	0.378387	-0.295908	0.258842	0.246075	0.75385	7.41906e-05	-5729.65	269.411	0.547245
774	9094	5.15812	1.81961	0.688181	0.252938	0.0588809	6797.03	309.187	0.452774	0.112569	0.434657	3689.27	64.8622	0.331108	0.0852759	0.583616	4.20649	0.809369	0.751084	0.248526	0.000390457	1.12254	0.24407	0.734645	0.216899	0.0484557	72.7997	1.98718	0.271368	0.728437	0.000195229	6963.34	90.4786	0.391199	0.510132	0.0986685	21.4635	2.83366	0.31178	0.000234274	0.687986	1.31882	0.391441	0.777947	0.221936	0.000117137	-3647.38	339.141	0.0996837
775	265	0.660967	1.2358	0.746342	0.202229	0.0514291	3944.54	204.605	0.415572	0.48007	0.104357	-100.454	30.2949	0.0867255	0.336962	0.576313	2.7103	0.667058	0.25519	0.681485	0.063325	3.72342	0.25189	0.667796	0.0604243	0.271779	72.3152	0.926717	0.40247	0.482026	0.115504	7450.88	82.6023	0.374963	0.525633	0.0994036	38.3964	1.70828	0.391618	0.513379	0.0950037	0.36024	0.247545	0.0596096	0.71828	0.22211	-4478.06	297.65	0.54936
776	9646	1.61834	1.30054	0.223958	0.718682	0.0573593	3378.15	177.914	0.446664	0.151664	0.401672	-197.552	27.9387	0.566549	0.337816	0.0956354	3.29965	0.659387	0.671828	0.0696171	0.258555	0.749416	0.218027	0.0569367	0.700867	0.242196	98.8074	1.17819	0.539482	0.101005	0.359513	7982.3	90.162	0.361643	0.557203	0.0811547	10.8712	1.21208	0.599721	0.0892326	0.311046	-0.0373272	0.241824	0.716225	0.227418	0.0563574	-4713.69	285.203	0.104418
777	7063	4.35406	1.63604	0.667649	0.0605341	0.271817	3833.35	222.609	0.522196	0.0768768	0.400927	2414.03	54.9756	0.60577	0.0800824	0.314148	3.14402	0.683846	0.264375	0.672858	0.0627665	0.283026	0.218634	0.0545808	0.707347	0.238072	81.456	1.21878	0.6967	0.303071	0.00022897	8567.54	87.9592	0.52938	0.383325	0.087295	17.6129	1.34809	0.570795	0.335871	0.0933341	0.383359	0.289483	0.755545	0.244426	2.86213e-05	-4735.15	297.006	0.548728
778	6936	5.80232	1.71106	0.635626	0.292594	0.0717798	4182.67	204.989	0.0974806	0.481016	0.421504	-339.651	27.0259	0.603842	0.309677	0.0864805	5.02219	0.677355	0.674507	0.0734526	0.25204	1.60955	0.22938	0.703554	0.0548994	0.241547	92.3311	1.1616	0.102955	0.512394	0.38465	6021.57	67.6594	0.406549	0.09231	0.501141	24.9228	1.48563	0.35388	0.559994	0.0861256	0.422672	0.254804	0.72748	0.0527703	0.21975	-5111.19	287.366	0.569423
779	9782	1.04806	1.27321	0.209596	0.735793	0.0546112	3851.89	244.947	0.551111	0.0820141	0.366875	-49.8723	30.0421	0.337158	0.581664	0.0811778	4.10042	0.679966	0.262943	0.66644	0.0706173	1.77161	0.228499	0.689603	0.251916	0.0584815	106.692	1.43404	0.575382	0.0699366	0.354681	6566.37	79.7752	0.36567	0.561263	0.0730678	31.8754	1.57601	0.527986	0.0978451	0.374169	0.707576	0.274178	0.717084	0.23624	0.0466763	-5168.39	281.76	0.562624
780	9577	1.80628	1.31818	0.708459	0.0649176	0.226624	4063.94	203.341	0.104775	0.471008	0.424218	775.999	42.6376	0.632003	0.320007	0.04799	4.73665	0.822982	0.278607	0.00061243	0.720781	0.367497	0.214201	0.707601	0.236692	0.0557066	81.7528	2.27873	0.999167	0.00078391	4.89944e-05	7898.57	94.6722	0.596262	0.338037	0.0657015	14.0514	1.26814	0.328924	0.583278	0.0877979	1.25541	0.417017	0.238872	0.000685921	0.760442	-4890.75	287.539	0.549864
781	6915	1.20881	1.26519	0.211717	0.730009	0.0582742	4303.77	201.531	0.423676	0.127332	0.448992	-375.107	26.5171	0.591838	0.319223	0.0889384	3.48087	0.66011	0.6734	0.256053	0.0705465	1.17948	0.223496	0.0562012	0.703061	0.240738	105.03	1.24785	0.374476	0.11012	0.515404	6903.73	83.177	0.350494	0.0824328	0.567073	27.2599	1.50539	0.539353	0.0974287	0.363218	-0.177357	0.245144	0.723228	0.220394	0.0563776	-4873.6	284.662	0.100538
782	5768	3.2851	1.52498	0.697597	0.240795	0.0616074	4618.32	226.3	0.459164	0.443227	0.0976086	-339.314	27.983	0.311756	0.599487	0.0887571	3.37741	0.690975	0.691052	0.24258	0.0663679	2.21491	0.244788	0.70193	0.245165	0.0529046	90.2344	1.11134	0.505988	0.106869	0.387143	6508.9	74.0438	0.482409	0.421601	0.0959908	46.7538	2.00728	0.53747	0.0852611	0.377269	0.664495	0.27773	0.7304	0.0511009	0.218499	-4950.85	298.364	0.567353
783	7033	2.21798	1.34173	0.0651143	0.697112	0.237773	4390.36	235.926	0.411833	0.512005	0.0761612	-203.382	27.5905	0.572721	0.094028	0.333251	2.92994	0.708378	0.672929	0.06493	0.262141	0.27694	0.221831	0.714242	0.235279	0.0504792	150.068	108.042	0.999939	1.2288e-05	4.91521e-05	5918.19	69.4577	0.406156	0.508737	0.0851069	22.8966	4.07634	0.726481	1.2288e-05	0.273507	0.194546	0.333731	0.756365	1.2288e-05	0.243623	-5497.24	282.651	0.5587
784	7192	2.88014	1.45803	0.703785	0.239588	0.0566266	4202.59	229.771	0.423442	0.471035	0.105523	-415.922	26.3563	0.613059	0.303579	0.0833619	3.20791	0.689236	0.250063	0.0575643	0.692373	0.282186	0.220083	0.221063	0.0518925	0.727044	84.1411	1.10099	0.385638	0.524505	0.0898571	5754.77	75.7914	0.397461	0.524528	0.0780103	21.5418	1.44415	0.570589	0.0985935	0.330818	0.228957	0.300907	0.768233	0.231469	0.000297313	-5217.9	287.047	0.0991424
785	6137	1.42825	1.29853	0.732513	0.216801	0.0506856	3182.77	178.18	0.433347	0.45376	0.112892	-205.97	27.7904	0.588672	0.0901422	0.321185	3.96586	0.718063	0.683452	0.259837	0.0567109	-0.414944	0.208635	0.730194	0.0510508	0.218755	89.3124	1.71726	0.730486	0.000438204	0.269076	6590.08	76.7729	0.38352	0.527817	0.0886633	9.00563	1.17903	0.611331	0.301868	0.0868009	0.00504536	0.2686	0.760941	0.238894	0.000164327	-5734.48	274.865	0.322701
786	6188	4.48819	1.55726	0.651247	0.0719992	0.276754	3313.35	200.509	0.404162	0.467045	0.128793	-155.993	28.3894	0.567135	0.0979318	0.334933	5.69746	1.13688	0.739418	0.000193287	0.260389	0.707396	0.234984	0.241995	0.710521	0.0474841	116.241	4.97124	0.999162	0.000644288	0.000193287	7248.12	90.6364	0.520939	0.0854004	0.39366	17.2581	1.34926	0.0914245	0.578249	0.330327	-0.0495676	0.259161	0.722569	0.229109	0.0483216	-5444.45	279.156	0.333709
787	9798	3.14977	1.42549	0.676655	0.256232	0.0671127	3623.89	201.5	0.412008	0.505035	0.0829566	-272.186	27.0431	0.0899611	0.572819	0.33722	2.94186	0.651594	0.262834	0.671441	0.0657253	1.62471	0.226757	0.055655	0.689366	0.254979	104.508	1.47846	0.747035	0.252518	0.000447567	7387.76	80.0636	0.382693	0.5318	0.0855078	28.9247	1.54511	0.095869	0.529651	0.37448	0.240559	0.246167	0.228103	0.0590118	0.712885	-5110.22	280.191	0.342591
788	6064	2.33119	1.35653	0.69192	0.0662943	0.241786	4890.02	259.805	0.383727	0.538291	0.0779819	-428.483	25.3146	0.316145	0.593525	0.0903295	2.4903	0.680292	0.672956	0.0630262	0.264018	0.323884	0.210705	0.700758	0.242349	0.0568926	81.1633	1.70943	0.740667	0.000112691	0.259221	4933.22	62.4039	0.499589	0.0901203	0.41029	16.7221	1.31237	0.572774	0.335287	0.0919394	-0.0320754	0.242002	0.230018	0.714056	0.0559267	-5377.49	275.668	0.554357
789	9528	2.59783	1.37614	0.687152	0.0646694	0.248178	3022.72	169.405	0.445737	0.12053	0.433733	-164.178	27.8079	0.550307	0.348623	0.10107	3.54307	0.685282	0.662925	0.273522	0.0635535	1.03342	0.216988	0.690956	0.249987	0.0590562	72.6305	1.59338	0.6917	3.38141e-05	0.308266	8647.55	98.8646	0.585524	0.337346	0.0771299	11.6048	1.22115	0.59364	0.320473	0.0858877	0.210817	0.238558	0.705446	0.234162	0.0603919	-4851.27	275.514	0.54652
790	9934	3.05215	1.46049	0.691534	0.0658896	0.242576	3952.62	235.641	0.419616	0.47943	0.100954	655.601	36.1638	0.537337	0.374002	0.0886613	4.78641	1.26072	0.735735	0.264241	2.35488e-05	1.38081	0.232738	0.706982	0.0512187	0.241799	101.14	3.77431	0.999835	2.35488e-05	0.000141293	6880.38	77.3525	0.370352	0.554763	0.0748852	18.7577	1.40698	0.334181	0.577087	0.0887319	0.955902	0.694106	0.999788	2.35488e-05	0.00018839	-4643.16	292.665	0.569528
791	1435	2.6988	1.42249	0.688756	0.243411	0.0678331	4311.31	276.761	0.346561	0.064966	0.588473	999.439	44.2896	0.634738	0.317532	0.0477308	3.72947	0.694122	0.67403	0.061545	0.264425	2.70951	0.240008	0.668426	0.265663	0.0659108	162.76	1.90474	0.309582	0.0958199	0.594598	8081.27	119.415	0.271397	0.0416707	0.686932	23.148	1.43895	0.547421	0.0963738	0.356205	1.148	0.372559	0.243834	0.755677	0.000488711	-4317.17	301.835	0.359659
792	7523	2.25924	1.4096	0.715103	0.0525693	0.232328	5391.28	237.631	0.43483	0.468432	0.0967382	-434.204	26.8262	0.610299	0.308467	0.0812332	3.77938	0.6829	0.255831	0.679803	0.0643655	4.84702	0.27211	0.668923	0.28206	0.049017	92.7129	1.24285	0.366935	0.544482	0.0885836	6241.06	76.501	0.553217	0.0742404	0.372542	81.1297	2.70096	0.628172	0.0567918	0.315036	0.347831	0.263803	0.729178	0.0494638	0.221358	-4672.93	295.244	0.558512
793	9655	2.00503	1.34342	0.71231	0.0571218	0.230569	2077	153.863	0.413896	0.489461	0.0966433	-255.144	35.2738	0.692628	0.00345155	0.303921	4.59192	0.821232	0.718949	0.280576	0.000474258	3.77684	0.260482	0.282236	0.674527	0.0432365	73.8661	1.60709	0.700769	0.000895821	0.298335	8322.7	93.0673	0.575987	0.335406	0.0886073	14.4195	1.28548	0.0860515	0.587764	0.326184	2.41376	0.670735	0.998498	0.00108026	0.000421563	-4789.92	287.311	0.343864
794	9450	0.886687	1.27393	0.19729	0.751945	0.0507648	3856.62	208.779	0.432953	0.441038	0.126008	9.46124	30.2409	0.564731	0.0970606	0.338209	3.44289	0.678462	0.689845	0.0643752	0.24578	0.945386	0.229643	0.226014	0.051618	0.722368	86.0808	1.18364	0.562496	0.357974	0.0795295	7505.6	83.9505	0.380056	0.53881	0.0811343	11.3464	1.27236	0.62356	0.298109	0.078331	-0.143172	0.257689	0.742499	0.209479	0.0480224	-4607.1	295.936	0.568692
795	6088	1.06568	1.34465	0.760172	0.197711	0.0421176	3952.17	220.914	0.416443	0.491874	0.0916829	-185.885	29.1572	0.59016	0.093664	0.316176	6.22832	0.829767	0.738232	0.261731	3.66878e-05	2.22795	0.243258	0.242543	0.707305	0.0501523	83.419	2.01904	0.998899	0.00106395	3.66878e-05	7340.84	76.1656	0.490443	0.0968559	0.412701	37.2484	1.7755	0.36963	0.0950582	0.535312	1.62187	0.449245	0.209818	0.790072	0.000110063	-5036.28	295.224	0.318854
796	9860	1.68149	1.42011	0.742031	0.0574827	0.200486	4228.37	275.747	0.559446	0.381695	0.0588597	1976.49	47.0763	0.378941	0.100375	0.520684	7.61077	1.69312	0.756856	0.00014649	0.242998	2.91743	0.255464	0.243115	0.692341	0.0645435	71.1017	4.71657	0.999385	0.000117192	0.000498066	7660.46	87.8995	0.39564	0.495283	0.109077	9.94719	1.33563	0.647164	0.291427	0.0614086	2.48325	0.881826	0.999385	0.000117192	0.000498066	-4818.36	318.961	0.321927
797	8472	2.14472	1.36094	0.697214	0.238853	0.0639329	3957.76	271.213	0.561027	0.076415	0.362558	282.377	32.6016	0.540245	0.0963819	0.363373	2.19533	0.652465	0.670792	0.0680293	0.261179	0.921809	0.220323	0.694362	0.0596864	0.245952	82.1378	0.987509	0.472194	0.122333	0.405473	7864.59	98.9664	0.538036	0.378793	0.0831707	10.0037	1.1789	0.316748	0.0895833	0.593669	-0.517218	0.241988	0.0549896	0.719068	0.225942	-5185.89	286.552	0.545521
798	9679	1.68786	1.29129	0.235545	0.704578	0.0598762	3509.84	208.419	0.525037	0.073463	0.4015	-379.937	25.9986	0.581687	0.325543	0.0927706	2.65522	0.640053	0.660469	0.26694	0.0725909	3.47503	0.250059	0.66605	0.0528822	0.281067	92.5324	1.11597	0.378844	0.109444	0.511712	6438.1	81.1823	0.57178	0.34642	0.0817999	30.3142	1.5706	0.525368	0.093695	0.380937	-0.379041	0.233153	0.0609575	0.712218	0.226825	-5524.29	272.74	0.342077
799	6035	2.85073	1.47035	0.709272	0.233605	0.0571231	4021.44	224.931	0.409414	0.106904	0.483682	-94.1279	30.3493	0.0908357	0.576324	0.33284	4.54566	1.35454	0.734105	0.000115323	0.26578	2.80564	0.251761	0.692704	0.251653	0.0556431	97.0275	4.92825	0.999769	3.84408e-05	0.000192204	7270.69	83.9395	0.531925	0.0812063	0.386869	46.8651	2.07306	0.390866	0.517125	0.0920081	2.02155	0.861576	0.999712	3.84408e-05	0.000249865	-4909.6	296.283	0.10206
800	1890	2.04843	1.32892	0.702895	0.233871	0.0632342	5870.03	292.033	0.53312	0.0788271	0.388052	-360.702	25.4776	0.596821	0.312442	0.0907375	2.44267	0.650321	0.256713	0.674762	0.0685251	0.0144443	0.215974	0.722776	0.229139	0.0480841	106.216	1.41914	0.259766	0.740187	4.66157e-05	3533.35	44.6374	0.469956	0.14001	0.390034	17.4694	1.29267	0.557547	0.335167	0.107286	-0.180874	0.242067	0.228114	0.721005	0.050881	-5554.91	277.102	0.553748
801	9917	1.43221	1.27572	0.71754	0.223785	0.0586752	4355.7	228.969	0.0898284	0.464591	0.44558	-467.164	25.2217	0.592072	0.0886026	0.319326	2.44992	0.637401	0.262107	0.0721819	0.665711	1.5483	0.227269	0.690735	0.0576807	0.251584	69.4647	0.887865	0.398654	0.489939	0.111407	6773.51	76.5463	0.537583	0.379018	0.0833989	20.5319	1.34749	0.547343	0.0958647	0.356793	-0.632853	0.232583	0.721102	0.0571719	0.221726	-4828.65	281.367	0.104954
802	9115	0.822323	1.23654	0.203187	0.743179	0.0536339	4196.99	234.452	0.534862	0.0723475	0.392791	-298.562	27.2484	0.592868	0.0876603	0.319471	3.1906	0.660733	0.678255	0.0702487	0.251496	0.0644923	0.215325	0.221434	0.725904	0.0526623	101.66	1.20372	0.372017	0.528682	0.0993004	5960.99	78.9964	0.542266	0.376817	0.0809172	16.3334	1.32475	0.321318	0.584493	0.0941897	-0.259908	0.245679	0.73047	0.0522736	0.217256	-5446.99	283.001	0.102546
803	8266	2.24849	1.3049	0.256545	0.677696	0.065759	4838.08	255.466	0.546593	0.0804668	0.37294	-275.146	26.4142	0.560645	0.100616	0.338739	2.26236	0.653879	0.65064	0.0733861	0.275974	0.579364	0.208726	0.254644	0.684077	0.0612789	95.3794	1.45926	0.737554	0.262358	8.74164e-05	5536.15	72.876	0.5521	0.0774946	0.370405	21.9755	1.34927	0.532584	0.104528	0.362887	0.0042528	0.309001	0.749071	0.25082	0.000109271	-5805.39	268.076	0.545719
804	7244	4.14154	1.55317	0.267188	0.665159	0.0676529	3405.89	200.185	0.514368	0.39029	0.095342	-335.923	27.612	0.598446	0.318362	0.0831914	2.25447	0.660472	0.685983	0.0638215	0.250195	0.490853	0.222772	0.717788	0.0513339	0.230878	72.5986	0.902797	0.476426	0.404445	0.119129	6555.15	71.6665	0.508443	0.093444	0.398113	13.2198	1.30905	0.604371	0.319498	0.0761317	0.0832417	0.2452	0.721938	0.221619	0.0564425	-5222.91	285.239	0.57583
805	10018	2.41249	1.37787	0.704583	0.237137	0.0582805	1489.45	137.939	0.521427	0.0763149	0.402258	47.1848	29.6723	0.550303	0.348929	0.100768	2.2849	0.647167	0.685143	0.250382	0.0644754	0.534318	0.216895	0.715526	0.0534306	0.231044	73.2198	1.08454	0.299268	0.70067	6.11334e-05	9060.26	107.323	0.308785	0.619608	0.0716076	6.92501	1.14199	0.628778	0.0829784	0.288244	-0.10219	0.239508	0.72653	0.0565077	0.216962	-5313.62	277.706	0.325291
806	9813	0.818641	1.24889	0.750325	0.197329	0.0523457	3967.81	248.106	0.555088	0.375406	0.0695056	-457.897	25.9881	0.0819018	0.61494	0.303158	3.42394	0.669263	0.683201	0.0658427	0.250956	3.0452	0.241545	0.258102	0.679791	0.0621075	94.2949	1.19258	0.382082	0.120101	0.497817	6540.64	77.503	0.533634	0.0753338	0.391032	40.2245	1.74055	0.385998	0.106965	0.507037	-0.0408228	0.246522	0.729574	0.0546373	0.215789	-4982.13	284.285	0.0998917
807	8334	2.25405	1.3694	0.705547	0.236169	0.0582836	3622.78	219.131	0.455911	0.11105	0.433039	-382.839	26.6063	0.317049	0.601344	0.0816071	3.71427	0.673162	0.670813	0.0688669	0.26032	1.40145	0.225682	0.700582	0.245824	0.0535938	120.172	1.88099	0.751843	0.000100316	0.248056	7324.74	84.7647	0.366856	0.54439	0.0887546	22.2143	1.40993	0.346341	0.557005	0.0966545	-0.173021	0.240143	0.0570046	0.221999	0.720996	-5681.01	275.938	0.32703
808	9622	1.44276	1.303	0.724822	0.2239	0.0512775	4521.27	222.236	0.501497	0.413233	0.0852709	-386.002	27.3181	0.602149	0.320232	0.0776199	3.59458	0.660243	0.260292	0.670928	0.0687796	0.521848	0.21988	0.714575	0.235238	0.0501873	117.019	1.36813	0.345008	0.55765	0.097342	6020.56	69.7392	0.544231	0.379913	0.0758558	29.0638	1.50562	0.104517	0.526511	0.368972	-0.200963	0.240119	0.721254	0.0557373	0.223008	-5314.53	280.437	0.563854
809	9726	5.36229	1.76269	0.266743	0.667819	0.0654375	5199.75	244.047	0.438539	0.436483	0.124977	-211.936	29.474	0.596755	0.0876265	0.315618	3.33407	0.704804	0.696968	0.0616188	0.241414	2.61199	0.255394	0.707746	0.0491685	0.243086	100.832	1.26181	0.371068	0.519139	0.109793	6504.71	82.4069	0.546773	0.383044	0.0701826	31.5324	1.71114	0.354619	0.559653	0.0857285	0.246035	0.266726	0.740826	0.212762	0.0464118	-4661.82	306.797	0.326848
810	9565	1.68218	1.35741	0.213058	0.732129	0.0548124	4881.38	241.051	0.096762	0.479128	0.42411	-440.893	26.7276	0.614547	0.08227	0.303183	3.41159	0.679681	0.249485	0.68783	0.0626844	1.55984	0.234908	0.0534918	0.709954	0.236554	75.4193	0.978766	0.401094	0.1182	0.480706	6597.57	86.3828	0.08215	0.561364	0.356486	26.2991	1.53604	0.0935378	0.554384	0.352079	-0.211729	0.249448	0.737309	0.210177	0.0525142	-5183.48	293.133	0.327708
811	9799	2.60741	1.39275	0.243435	0.694543	0.062022	4436.1	226.982	0.516642	0.0861285	0.39723	76.8978	31.6855	0.340507	0.0775114	0.581982	3.06727	0.655112	0.256641	0.674745	0.0686141	1.04199	0.222962	0.701588	0.243435	0.0549775	95.7886	1.08797	0.379263	0.506991	0.113747	6314.65	79.0414	0.369181	0.562033	0.0687865	22.2648	1.39959	0.354101	0.548461	0.0974385	0.189279	0.256806	0.720955	0.228613	0.0504319	-5324.04	285.249	0.563045
812	7438	3.41963	1.45785	0.069389	0.670208	0.260403	3683.28	181.422	0.448102	0.108296	0.443602	-104.637	30.7224	0.589417	0.0721294	0.338453	2.92593	0.66068	0.674301	0.257122	0.068577	0.566321	0.217088	0.704141	0.236417	0.0594425	126.66	1.44081	0.538839	0.351445	0.109716	7634.89	88.2416	0.350024	0.565397	0.0845795	21.3232	1.39691	0.556465	0.345524	0.0980107	0.278776	0.247062	0.715339	0.227045	0.0576155	-5477.86	280.999	0.335273
813	6021	1.31434	1.31939	0.209774	0.740944	0.0492815	3535.42	193.916	0.467395	0.416494	0.116111	269.318	32.4144	0.098276	0.554806	0.346918	3.15335	0.677968	0.686374	0.24938	0.0642463	1.17183	0.228609	0.0545499	0.714868	0.230582	89.0485	1.05777	0.386113	0.505402	0.108485	6957.96	78.5567	0.485886	0.409627	0.104487	27.8904	1.5864	0.0880671	0.556549	0.355384	0.186289	0.251718	0.731248	0.216785	0.051967	-4888.31	292.466	0.570878
814	9548	0.617762	1.19657	0.208494	0.737546	0.0539598	4473.22	269.451	0.339352	0.0995076	0.561141	-452.754	25.4538	0.591752	0.0938859	0.314362	1.92142	0.634862	0.669635	0.0717686	0.258597	-0.614367	0.207799	0.72302	0.226221	0.0507591	82.0846	0.962333	0.112967	0.402626	0.484407	6008.67	61.6263	0.415757	0.116742	0.467501	11.6577	1.2218	0.317604	0.592942	0.0894542	-0.330325	0.235676	0.716414	0.0577349	0.225851	-5611.59	274.307	0.34325
815	9437	1.23711	1.24005	0.718403	0.0586755	0.222921	3235.94	161.834	0.138797	0.416819	0.444384	-251.708	27.1373	0.565681	0.0957337	0.338585	6.32673	2.30192	0.999743	5.71886e-05	0.00020016	0.986889	0.224139	0.251487	0.69793	0.0505833	103.005	10.6866	0.999657	8.57829e-05	0.000257349	7010.32	78.3886	0.55553	0.0793206	0.365149	17.0469	1.4407	0.563622	0.0885566	0.347821	0.623368	0.44714	0.756834	0.00020016	0.242966	-4942.31	275.625	0.54821
816	8354	2.57456	1.40404	0.696618	0.0644836	0.238899	3736.29	226.603	0.522838	0.0693198	0.407842	-401.592	26.5027	0.322108	0.0926381	0.585253	4.02745	0.69186	0.673088	0.264203	0.0627086	2.57756	0.239614	0.685626	0.257169	0.0572047	87.7092	1.28492	0.712592	0.000146554	0.287261	6705.05	78.437	0.544121	0.0781782	0.377701	48.5115	1.89657	0.514647	0.391689	0.093664	0.271736	0.284724	0.76115	0.238752	9.77024e-05	-4448.53	286.88	0.546303
817	9667	1.64626	1.34778	0.731388	0.0560422	0.21257	4623.54	226.847	0.434344	0.138395	0.427262	-247.73	28.3293	0.0908033	0.587827	0.32137	3.45893	0.670861	0.0715752	0.683728	0.244697	0.38193	0.223831	0.730532	0.223484	0.0459833	76.512	0.953539	0.487957	0.117593	0.394451	8201.01	95.397	0.340769	0.584097	0.0751334	19.2219	1.449	0.592822	0.076023	0.331155	0.140759	0.24754	0.731867	0.214452	0.0536814	-4499.2	295.859	0.562064
818	9720	1.023	1.26535	0.741425	0.207496	0.0510796	3519.69	216.336	0.557713	0.371437	0.0708499	-296.934	28.7	0.610205	0.0767401	0.313055	3.5819	0.687753	0.679735	0.254785	0.06548	0.536719	0.219031	0.71255	0.0585306	0.22892	78.5115	1.48495	0.116281	0.883663	5.57434e-05	6499.1	80.9252	0.347263	0.564124	0.0886135	12.6926	1.26518	0.601286	0.310379	0.0883348	0.118285	0.307713	0.228734	0.77121	5.57434e-05	-5008.03	282.972	0.565499
819	9890	2.7772	1.419	0.689207	0.24473	0.0660638	6473.28	361.245	0.525897	0.376387	0.0977157	-416.458	25.7862	0.605291	0.306007	0.0887016	4.43972	0.670833	0.0751953	0.663545	0.26126	-0.127501	0.210767	0.222679	0.716043	0.0612778	84.0995	0.986631	0.475483	0.409742	0.114775	4218.76	67.6921	0.485613	0.422808	0.0915791	24.3058	1.45553	0.555817	0.357743	0.0864408	0.449132	0.245837	0.224999	0.710288	0.0647131	-5440.85	288.757	0.107904
820	9718	2.43021	1.39522	0.232368	0.0653894	0.702243	4615.79	233.421	0.442329	0.412955	0.144716	-444.327	26.2897	0.608136	0.0885769	0.303287	4.27936	0.67876	0.677657	0.0682056	0.254137	1.36185	0.23034	0.23687	0.709047	0.0540835	118.297	1.35652	0.349847	0.558452	0.0917014	6665.82	83.1316	0.344482	0.588998	0.06652	18.8876	1.35701	0.336753	0.569717	0.0935309	0.326582	0.2558	0.221124	0.72469	0.0541863	-4755.72	291.009	0.567743
821	9884	4.30558	1.56961	0.660088	0.269227	0.0706846	4555.86	231.338	0.416362	0.47251	0.111129	702.662	39.0358	0.576299	0.0704193	0.353281	2.67715	0.66822	0.682565	0.25317	0.0642651	1.91463	0.234123	0.248342	0.696624	0.0550339	86.5579	1.07995	0.375847	0.525032	0.0991211	8022.48	88.3194	0.523989	0.376642	0.0993687	19.494	1.42687	0.333439	0.582454	0.084107	0.126146	0.248167	0.724282	0.0557059	0.220012	-4606.7	298.806	0.338992
822	9858	1.57374	1.33099	0.218533	0.726287	0.0551802	5573.56	314.25	0.57046	0.344281	0.0852588	-0.808977	29.2173	0.343848	0.5594	0.0967517	2.99999	0.662413	0.0714818	0.677863	0.250655	-0.0301376	0.213905	0.720709	0.226684	0.0526075	74.8257	0.984	0.109759	0.487004	0.403236	6161.89	68.5826	0.430069	0.115698	0.454233	29.2014	1.54569	0.542305	0.362218	0.0954774	0.0241981	0.245557	0.21899	0.725878	0.0551321	-4832.56	293.486	0.341011
823	9531	0.961839	1.28453	0.201674	0.0468103	0.751515	3948.06	229.039	0.394846	0.0748049	0.530349	-397.238	27.185	0.308486	0.0819779	0.609536	3.67135	0.682057	0.244865	0.0648411	0.690293	0.159	0.217507	0.727816	0.0519993	0.220185	81.365	1.02948	0.514128	0.106615	0.379257	6119.78	71.1302	0.496621	0.40747	0.0959098	13.9789	1.29512	0.602124	0.3106	0.087276	-0.132888	0.246816	0.206318	0.738259	0.0554223	-4804.94	297.92	0.5733
824	9994	1.94263	1.30849	0.698989	0.0641788	0.236832	3455.32	179.295	0.423157	0.100864	0.475979	-432.181	25.865	0.0904231	0.588899	0.320677	2.78007	0.652981	0.667799	0.0675093	0.264692	1.89473	0.228085	0.681704	0.260762	0.0575344	105.471	1.22623	0.372467	0.111305	0.516228	7173.63	77.1014	0.38802	0.527202	0.0847779	23.0123	1.38556	0.36086	0.535994	0.103146	-0.264236	0.238688	0.71396	0.0590998	0.22694	-5231.34	278.544	0.558092
825	9766	2.80302	1.43154	0.69898	0.238362	0.0626579	4605.87	250.601	0.533139	0.39276	0.0741011	666.793	34.755	0.520627	0.376215	0.103158	2.72176	0.667624	0.248882	0.684451	0.0666667	1.28918	0.228328	0.70656	0.0552235	0.238217	88.4686	1.04811	0.480904	0.399198	0.119898	5281.94	66.7437	0.417031	0.0918124	0.491156	32.3823	1.6239	0.530564	0.10294	0.366497	-0.0409576	0.244707	0.219048	0.725802	0.0551506	-4710.18	295.729	0.0974976
826	430	3.32008	1.75548	0.744166	0.249592	0.00624132	5555.38	391.413	0.264712	0.730295	0.00499305	-359.212	27.7671	0.60879	0.0836538	0.307556	3.4562	0.686947	0.687874	0.0644869	0.247639	6.49647	0.28788	0.648574	0.0578228	0.293604	70.8538	1.67842	0.306368	6.03998e-05	0.693571	5772.31	65.8003	0.418913	0.479051	0.102035	59.0667	2.21847	0.566893	0.363466	0.069641	-0.061992	0.249406	0.737281	0.0495883	0.213131	-4196.91	301.068	0.337776
827	9843	1.16624	1.26408	0.730872	0.214245	0.0548829	3038.67	179.475	0.470913	0.429414	0.0996728	-37.4744	29.079	0.54735	0.0998761	0.352774	2.91626	0.653172	0.673328	0.258314	0.0683587	0.233356	0.215143	0.716029	0.232564	0.0514077	70.6144	0.926087	0.485997	0.114849	0.399153	8946.6	104.714	0.323863	0.604729	0.0714088	11.2059	1.22008	0.601327	0.310091	0.0885816	-0.18444	0.238878	0.720336	0.058506	0.221158	-4972.04	282.342	0.558774
828	8351	2.4095	1.36233	0.687773	0.0662219	0.246005	3680.84	225.456	0.566995	0.359396	0.0736092	-188.308	27.9863	0.0952435	0.565845	0.338912	2.81412	0.648702	0.263663	0.0711405	0.665197	0.739955	0.22079	0.700833	0.0559136	0.243253	78.6664	0.950017	0.495176	0.114692	0.390133	7426.58	75.6282	0.504297	0.0944331	0.40127	18.1616	1.32786	0.55972	0.100633	0.339646	-0.0210217	0.238712	0.228648	0.710387	0.0609641	-5042.96	281.387	0.558684
829	9904	1.27025	1.2672	0.214928	0.728443	0.0566287	2833.96	172.062	0.10564	0.415783	0.478577	-354.207	27.1525	0.324941	0.586331	0.0887275	2.86817	0.659277	0.679674	0.254854	0.0654724	1.75279	0.232159	0.699104	0.248108	0.0527879	117.838	1.39154	0.557331	0.0937787	0.348891	8329.31	92.2919	0.569176	0.351118	0.0797063	16.123	1.315	0.582006	0.327507	0.0904866	0.242553	0.243945	0.221867	0.717002	0.0611313	-4633.18	286.281	0.56845
830	9863	1.35887	1.30567	0.733396	0.212949	0.0536555	5235.73	276.069	0.412015	0.502446	0.0855399	320.018	33.2371	0.55509	0.0910378	0.353872	2.72977	0.654846	0.2557	0.677019	0.0672808	1.56708	0.228643	0.251177	0.694873	0.0539497	75.3418	0.939574	0.470432	0.123658	0.40591	5895.78	69.0943	0.435441	0.462434	0.102126	26.593	1.52638	0.086257	0.542807	0.370936	-0.282472	0.239383	0.217821	0.0583628	0.723816	-4167.72	295.268	0.548139
831	6913	4.42008	1.51964	0.637492	0.287345	0.0751623	4666.29	250.618	0.385522	0.0765496	0.537928	-457.982	24.8189	0.318791	0.0972343	0.583975	1.83264	0.630979	0.662944	0.266856	0.0702001	0.701222	0.216963	0.0533215	0.694371	0.252308	92.4813	7.11823	0.999876	3.55714e-05	8.89284e-05	4909.97	61.9588	0.0796265	0.511943	0.40843	12.5051	1.20755	0.325763	0.0966474	0.57759	-0.401631	0.229142	0.708742	0.231232	0.0600267	-5439.19	271.761	0.342552
832	9819	1.78675	1.37096	0.214877	0.731349	0.0537742	4066.35	216.636	0.485213	0.409241	0.105546	-112.388	29.6782	0.5806	0.0887445	0.330655	3.44338	0.678442	0.248407	0.685096	0.0664974	2.52174	0.241192	0.696037	0.248529	0.0554348	92.7655	1.09775	0.379985	0.506752	0.113263	7379.38	87.9474	0.360497	0.556546	0.0829568	30.9349	1.6325	0.360961	0.0911378	0.547901	-0.233904	0.245156	0.209334	0.735769	0.0548976	-4246.92	299.044	0.103495
833	9572	1.23873	1.3047	0.746367	0.0528823	0.200751	4427.93	230.178	0.511908	0.089277	0.398815	-363.848	27.3948	0.609459	0.0834758	0.307065	3.29989	0.668854	0.689424	0.0680874	0.242489	1.41845	0.23	0.715865	0.053615	0.23052	116.204	1.35719	0.350727	0.105581	0.543692	6557.26	82.6077	0.551753	0.0784685	0.369779	27.1376	1.60157	0.57627	0.0730032	0.350727	0.108236	0.246999	0.734917	0.211682	0.0534013	-4528.99	296.484	0.56366
834	6140	1.13399	1.28344	0.210755	0.739421	0.0498246	2969.11	160.523	0.44143	0.107328	0.451243	-65.0998	28.3922	0.559601	0.0958467	0.344553	2.46892	0.6899	0.064642	0.681451	0.253907	0.0277591	0.210437	0.714815	0.0576503	0.227535	94.3614	1.2646	0.739445	0.26053	2.45321e-05	8449.74	90.3529	0.0909648	0.550573	0.358462	15.685	1.30325	0.580845	0.0974658	0.321689	-0.234168	0.381222	0.228516	0.771459	2.45321e-05	-5678.17	276.739	0.325859
835	9082	0.73593	1.26332	0.194485	0.752293	0.0532221	5265.56	237.689	0.428394	0.125635	0.445971	-400.881	26.5688	0.60048	0.0912097	0.30831	2.42825	0.667997	0.238495	0.689072	0.0724324	-0.49678	0.216124	0.050683	0.737551	0.211766	64.1014	0.863429	0.411959	0.13585	0.452191	5891.38	77.2988	0.446168	0.103807	0.450026	17.5827	1.37136	0.590383	0.323643	0.0859741	-0.594886	0.243222	0.737236	0.207495	0.0552691	-5518.74	290.019	0.324607
836	10006	2.15572	1.38564	0.717391	0.226824	0.0557855	5721.24	295.615	0.537801	0.0760774	0.386121	-505.11	25.9316	0.303919	0.610842	0.0852392	2.59591	0.669302	0.688327	0.067187	0.244486	0.691568	0.224619	0.717306	0.231574	0.0511198	42.2338	0.823028	0.661605	0.338344	5.08992e-05	4503.25	65.1143	0.52092	0.39681	0.0822701	21.1775	1.44225	0.348219	0.568782	0.0829997	-0.209313	0.246236	0.214897	0.734136	0.0509671	-4339.49	299.271	0.104632
837	7199	2.44882	1.39201	0.0608764	0.700866	0.238258	3792.95	224.562	0.443572	0.423439	0.132988	-199.501	27.9281	0.330717	0.56251	0.106772	2.42771	0.657789	0.0606856	0.685194	0.254121	1.54231	0.229711	0.700031	0.0572267	0.242742	104.525	1.3397	0.347678	0.570645	0.0816774	7760.34	87.8278	0.409485	0.500274	0.0902412	25.3825	1.45906	0.106725	0.537917	0.355359	-0.103435	0.243589	0.72608	0.0572267	0.216693	-4609.47	289.487	0.563298
838	7067	0.450216	1.2515	0.77848	0.179225	0.042295	4904.73	232.27	0.460906	0.117724	0.42137	-400.882	32.2591	0.29036	0.70956	8.03579e-05	3.40401	0.685591	0.0604559	0.699783	0.239761	1.96967	0.240045	0.715319	0.232609	0.0520719	92.5217	1.15574	0.51263	0.111242	0.376128	6058.33	68.3383	0.458174	0.43345	0.108376	41.1749	1.76555	0.514264	0.382396	0.10334	-0.113924	0.253371	0.744944	0.0539469	0.201109	-4793.21	299.54	0.322342
839	9945	0.432934	1.27944	0.773509	0.177572	0.0489189	4494.95	256.316	0.490012	0.0998808	0.410107	847.38	38.0255	0.372652	0.527042	0.100306	4.14163	0.716468	0.696867	0.0596731	0.24346	1.06512	0.23337	0.72249	0.225583	0.0519267	56.0792	0.83564	0.459395	0.131235	0.40937	8593.96	94.5079	0.501731	0.405397	0.0928721	25.1349	1.55508	0.341836	0.572357	0.0858067	0.0145893	0.270831	0.748681	0.0449747	0.206345	-5200.25	306.036	0.580869
840	9801	1.57322	1.3041	0.717393	0.224541	0.0580654	4673.73	238.707	0.48835	0.426107	0.0855432	-109.243	28.5257	0.563032	0.0945632	0.342405	3.40862	0.652825	0.667157	0.0690503	0.263793	1.60421	0.231149	0.696862	0.0509329	0.252205	90.307	1.06349	0.11036	0.499458	0.390182	6083.91	75.3297	0.511093	0.409011	0.079896	40.6998	1.67283	0.397979	0.108813	0.493208	-0.158822	0.238933	0.716388	0.226119	0.057493	-4706.11	283.986	0.545177
841	7163	2.4954	1.41706	0.709038	0.228039	0.0629227	4288.04	215.143	0.466908	0.104831	0.428261	-477.074	26.5363	0.614513	0.303845	0.0816425	3.47397	0.677848	0.24994	0.688265	0.0617955	2.59175	0.241442	0.692955	0.248269	0.0587762	71.291	0.927897	0.486151	0.12035	0.393498	7031.29	89.8852	0.365197	0.559038	0.0757649	36.3178	1.72276	0.378321	0.527959	0.0937198	-0.0398013	0.246676	0.21095	0.0558977	0.733152	-4876.53	294.929	0.333696
842	5104	0.699544	1.27572	0.754645	0.193473	0.0518815	6026.89	397.283	0.395227	0.509723	0.09505	528.106	41.1419	0.643702	0.314338	0.0419598	4.28153	0.698889	0.250749	0.678338	0.0709132	1.76529	0.23642	0.701375	0.239799	0.0588267	81.3194	1.01254	0.483945	0.112206	0.40385	5795.86	118.438	0.190912	0.0765054	0.732583	62.2362	2.05961	0.113991	0.48721	0.398799	0.182857	0.252536	0.728452	0.211188	0.0603601	-4420.48	309.856	0.563733
843	9698	0.748556	1.24152	0.759429	0.190873	0.0496986	2398.14	186.262	0.525214	0.0838266	0.39096	-453.387	26.3839	0.61179	0.0858662	0.302344	3.4687	0.665887	0.691992	0.245525	0.0624829	1.41457	0.228382	0.711606	0.0551074	0.233287	53.1455	0.769725	0.462567	0.127169	0.410264	6496.71	69.6505	0.499991	0.0928594	0.40715	8.79484	1.1985	0.0807306	0.631367	0.287902	0.103146	0.24528	0.208701	0.737721	0.0535776	-4625.23	290.234	0.582907
844	9744	2.11138	1.31707	0.695958	0.0594439	0.244598	3861.65	230.93	0.548403	0.0675792	0.384018	-498.068	24.894	0.316783	0.594998	0.0882188	3.13194	0.634333	0.26569	0.0761019	0.658209	0.602046	0.214189	0.697422	0.0569043	0.245674	96.324	1.08173	0.116348	0.500452	0.3832	5748.08	82.1291	0.351584	0.0682464	0.58017	14.3521	1.24285	0.567041	0.0988292	0.33413	-0.328822	0.235796	0.715113	0.227208	0.0576791	-5390.43	271.27	0.552019
845	9665	1.35911	1.28139	0.72869	0.211601	0.0597092	3060.05	210.259	0.404495	0.507766	0.0877388	-143.753	28.5322	0.569618	0.0966456	0.333737	4.22206	0.821215	0.720121	0.27978	9.91847e-05	0.638373	0.226158	0.0532027	0.714348	0.232449	66.3053	1.4037	0.698538	0.000119022	0.301343	7371.83	94.1416	0.534367	0.377834	0.0877983	11.5764	1.22546	0.600464	0.311876	0.0876594	0.759435	0.573282	0.766956	0.000119022	0.232925	-5034.09	282.609	0.100355
846	5800	2.16004	1.33835	0.693404	0.243403	0.0631925	3953.09	250.386	0.0579491	0.5959	0.346151	7.35053	30.3309	0.348085	0.0874243	0.564491	2.13304	0.653383	0.0684869	0.666152	0.265361	2.09568	0.233006	0.677504	0.0582037	0.264292	79.6798	1.03644	0.494901	0.109586	0.395513	5920.17	65.5932	0.42991	0.475403	0.094687	27.958	1.48299	0.10514	0.521254	0.373606	-0.211333	0.245395	0.714157	0.227843	0.058	-5074.67	282.32	0.55246
847	403	0.900852	1.2577	0.052858	0.749221	0.197921	3365.8	187.267	0.423976	0.481426	0.0945982	-433.855	26.7882	0.607613	0.0846405	0.307746	3.52643	0.673244	0.680628	0.251094	0.0682779	1.5889	0.23007	0.699577	0.242465	0.0579577	93.9614	1.19903	0.365511	0.536145	0.0983444	8037.22	91.145	0.366985	0.0808701	0.552145	35.4634	1.68089	0.376073	0.523964	0.0999637	-0.145104	0.245034	0.056435	0.73003	0.213535	-5138.14	287.356	0.325994
848	7126	1.31095	1.32712	0.205065	0.740921	0.0540143	4073.09	203.684	0.465532	0.140269	0.394199	860.687	38.7652	0.0897436	0.535267	0.374989	2.74464	0.674984	0.687852	0.245712	0.0664355	1.63721	0.236708	0.707335	0.235456	0.0572089	67.045	0.881872	0.4686	0.405612	0.125788	9013.69	99.2541	0.0864018	0.538987	0.374611	23.34	1.49231	0.567045	0.0887137	0.344241	-0.0584845	0.249826	0.730139	0.0602144	0.209647	-4415.69	301.583	0.334027
[truncated: 315 more rows]
[truncated: 28 more columns]

## Sheet: 3
Data S3.Morphology traits through μ-XRF and automated image analysis
[truncated: 1,164 more rows]

## Sheet: 4
DataS4. Elemental traits based on ICP-MS.
[truncated: 601 more rows]

## Sheet: 5
Data S5. Overview of the extreme association with the highest and lowest concentrations of each element traits in the A. thaliana seeds studied.
[truncated: 58 more rows]

[truncated: 3 more sheets: 6, 7, 8]
